# Supplementary material for: The carbon footprint of the U.S. multinationals’ foreign affiliates
Source: Nat Commun. 2019 Apr 11;10:1672. doi: 10.1038/s41467-019-09473-7 (PMC6459871; doi:10.1038/s41467-019-09473-7)
Supplement: Supplementary file 4 — Supplementary Data 1 [file 41467_2019_9473_MOESM4_ESM.xlsx]

## Sheet: Hoja1
File Name: Supplementary Data 1
Description: Table of data of Figure1. 2009 US-MNE carbon footprint among the world ranking of emitters (GtCO2).
RANK	COUNTRY	PR	%
1	CHN	8.07888	15.8966
2	ROW	7.61887	14.9914
3	U.S.	5.17674	10.1861
4	IND	2.25557	4.43823
5	RUS	2.02955	3.99349
6	JPN	1.01926	2.00557
7	BRA	0.826697	1.62667
8	DEU	0.747527	1.47089
9	IDN	0.606703	1.19379
10	KOR	0.590597	1.1621
11	CAN	0.578481	1.13826
12	US-MNE	0.508215	1
13	GBR	0.505504	0.994665
14	AUS	0.502456	0.988668
15	MEX	0.462324	0.909702
16	ITA	0.396492	0.780165
17	FRA	0.366516	0.721183
18	POL	0.34482	0.678493
19	TUR	0.306879	0.603837
20	TWN	0.303609	0.597402
21	ESP	0.284794	0.56038
22	NLD	0.195128	0.383948
23	CZE	0.116667	0.229562
24	GRC	0.108382	0.21326
25	BEL	0.105737	0.208055
26	ROU	0.100557	0.197863
27	DNK	0.092518	0.182045
28	PRT	0.0700195	0.137775
29	FIN	0.0665737	0.130995
30	SWE	0.0609441	0.119918
31	AUT	0.0585012	0.115111
32	HUN	0.0565723	0.111316
33	BGR	0.0534607	0.105193
34	IRL	0.0450958	0.0887337
35	SVK	0.0384758	0.0757077
36	LTU	0.020567	0.0404692
37	EST	0.0174375	0.0343113
38	SVN	0.0158424	0.0311727
39	LVA	0.0107443	0.0211413
40	CYP	0.00860803	0.0169378
41	LUX	0.00323108	0.00635771
42	MLT	0.00269868	0.00531013
