# Supplementary material for: The carbon footprint of the U.S. multinationals’ foreign affiliates
Source: Nat Commun. 2019 Apr 11;10:1672. doi: 10.1038/s41467-019-09473-7 (PMC6459871; doi:10.1038/s41467-019-09473-7)
Supplement: Supplementary file 5 — Supplementary Data 2 [file 41467_2019_9473_MOESM5_ESM.xlsx]

## Sheet: Hoja1
File Name: Supplementary Data 2
Description: Table of data of Figure 2. US-MNE carbon footprint by host country, the producer footprint (GtCO2)
OBJECTID	ISO2		HOSTING
1	AX	Åland Islands	0.128094
2	AF	Afghanistan	0.128094
3	AL	Albania	0.128094
4	DZ	Algeria	0.128094
5	AS	American Samoa	0.128094
6	AD	Andorra	0.128094
7	AO	Angola	0.128094
8	AI	Anguilla	0.128094
9	AQ	Antarctica	0.128094
10	AG	Antigua and Barbuda	0.128094
11	AR	Argentina	0.128094
12	AM	Armenia	0.128094
13	AW	Aruba	0.128094
14	AU	Ashmore and Cartier Islands	0.020379
15	AU	Australia	0.020379
16	AT	Austria	0.001545
17	AZ	Azerbaijan	0.128094
18	BS	Bahamas	0.128094
19	BH	Bahrain	0.128094
20	BN	Baker Island	0.128094
21	UM	Baker Island	0.128094
22	BD	Bangladesh	0.128094
23	BB	Barbados	0.128094
24	BY	Belarus	0.128094
25	BE	Belgium	0.008148
26	BZ	Belize	0.128094
27	BJ	Benin	0.128094
28	BM	Bermuda	0.128094
29	BT	Bhutan	0.128094
30	BO	Bolivia, Plurinational State of	0.128094
31	BQ	Bonaire, Sint Eustatius and Saba	0.128094
32	BA	Bosnia and Herzegovina	0.128094
33	BW	Botswana	0.128094
34	BV	Bouvet Island	0.128094
35	BR	Brazil	0.024814
36	IO	British Indian Ocean Territory	0.128094
37	VG	British Virgin Islands	0.128094
38	BG	Bulgaria	0
39	BF	Burkina Faso	0.128094
40	MM	Burma	0.128094
41	BI	Burundi	0.128094
42	KH	Cambodia	0.128094
43	CM	Cameroon	0.128094
44	CA	Canada	0.055475
45	CV	Cape Verde	0.128094
46	KY	Cayman Islands	0.128094
47	CF	Central African Republic	0.128094
48	TD	Chad	0.128094
49	CL	Chile	0.128094
50	CN	China	0.035596
51	CX	Christmas Island	0.128094
52	C-	Clipperton Island	0.128094
53	CC	Cocos (Keeling) Islands	0.128094
54	CO	Colombia	0.128094
55	KM	Comoros	0.128094
56	CG	Congo	0.128094
57	CD	Congo, the Democratic Republic of the	0.128094
58	CK	Cook Islands	0.128094
59	AU	Coral Sea Islands	0.020379
60	CR	Costa Rica	0.128094
61	HR	Croatia	0.128094
62	CU	Cuba	0.128094
63	CW	Curaçao	0.128094
64	CY	Cyprus	0
65	CZ	Czech Republic	0.002862
66	CI	Côte d'Ivoire	0.128094
67	DK	Denmark	0.00068
68	DJ	Djibouti	0.128094
69	DM	Dominica	0.128094
70	DO	Dominican Republic	0.128094
71	EC	Ecuador	0.128094
72	EG	Egypt	0.128094
73	SV	El Salvador	0.128094
74	GQ	Equatorial Guinea	0.128094
75	ER	Eritrea	0.128094
76	EE	Estonia	0
77	ET	Ethiopia	0.128094
78	TF	French Southern Territories	0.128094
79	FK	Falkland Islands (Malvinas)	0.128094
80	FO	Faroe Islands	0.128094
81	FM	Federated States of Micronesia	0.128094
82	FJ	Fiji	0.128094
83	FI	Finland	0.000793
84	FR	France	0.020949
85	GF	French Guiana	0.128094
86	PF	French Polynesia	0.128094
87	TF	French Southern Territories	0.128094
88	GA	Gabon	0.128094
89	GM	Gambia	0.128094
90	PS	Gaza Strip	0.128094
91	GE	Georgia	0.128094
92	DE	Germany	0.036767
93	GH	Ghana	0.128094
94	GI	Gibraltar	0.039312
95	TF	Glorioso Islands	0.128094
96	GR	Greece	0.002194
97	GL	Greenland	0.128094
98	GD	Grenada	0.128094
99	GP	Guadeloupe	0.128094
100	GU	Guam	0.128094
101	GT	Guatemala	0.128094
102	GG	Guernsey	0.128094
103	GN	Guinea	0.128094
104	GW	Guinea-Bissau	0.128094
105	GY	Guyana	0.128094
106	HT	Haiti	0.128094
107	HM	Heard Island and McDonald Islands	0.128094
108	HN	Honduras	0.128094
109	HK	Hong Kong	0.128094
110	UM	United States Minor Outlying Islands	0.128094
111	HU	Hungary	0.002855
112	IS	Iceland	0.128094
113	IN	India	0.004102
114	ID	Indonesia	0.013313
115	IR	Iran, Islamic Republic of	0.128094
116	IQ	Iraq	0.128094
117	IE	Ireland	0.021819
118	IM	Isle of Man	0.128094
119	IL	Israel	0.128094
120	IT	Italy	0.011731
121	JM	Jamaica	0.128094
122	JP	Japan	0.008081
123	UM	Jarvis Island	0.128094
124	JE	Jersey	0.128094
125	UM	Johnston Atoll	0.128094
126	JO	Jordan	0.128094
127	TF	Juan De Nova Island	0.128094
128	KZ	Kazakhstan	0.128094
129	KE	Kenya	0.128094
130	UM	Kingman Reef	0.128094
131	KI	Kiribati	0.128094
132	KW	Kuwait	0.128094
133	KG	Kyrgyzstan	0.128094
134	LA	Lao People's Democratic Republic	0.128094
135	LV	Latvia	0
136	LB	Lebanon	0.128094
137	LS	Lesotho	0.128094
138	LR	Liberia	0.128094
139	LY	Libya	0.128094
140	LI	Liechtenstein	0.128094
141	LT	Lithuania	0
142	LU	Luxembourg	0.001017
143	MO	Macao	0.128094
144	MK	Macedonia, the former Yugoslav Republic of	0.128094
145	MG	Madagascar	0.128094
146	MW	Malawi	0.128094
147	MY	Malaysia	0.128094
148	MV	Maldives	0.128094
149	ML	Mali	0.128094
150	MT	Malta	0
151	MH	Marshall Islands	0.128094
152	MQ	Martinique	0.128094
153	MR	Mauritania	0.128094
154	MU	Mauritius	0.128094
155	YT	Mayotte	0.128094
156	MX	Mexico	0.01435
157	UM	Midway Islands	0.128094
158	MD	Moldova, Republic of	0.128094
159	MC	Monaco	0.128094
160	MN	Mongolia	0.128094
161	ME	Montenegro	0.128094
162	MS	Montserrat	0.128094
163	MA	Morocco	0.128094
164	MZ	Mozambique	0.128094
165	NA	Namibia	0.128094
166	NR	Nauru	0.128094
167	UM	Navassa Island	0.128094
168	NP	Nepal	0.128094
169	NL	Netherlands	0.013065
170	NC	New Caledonia	0.128094
171	NZ	New Zealand	0.128094
172	NI	Nicaragua	0.128094
173	NE	Niger	0.128094
174	NG	Nigeria	0.128094
175	NU	Niue	0.128094
176	NF	Norfolk Island	0.128094
177	KP	North Korea	0.128094
178	MP	Northern Mariana Islands	0.128094
179	NO	Norway	0.128094
180	OM	Oman	0.128094
181	PK	Pakistan	0.128094
182	PW	Palau	0.128094
183	PS	Palestine, State of	0.128094
184	UM	Palmyra Atoll	0.128094
185	PA	Panama	0.128094
186	PG	Papua New Guinea	0.128094
187	PY	Paraguay	0.128094
188	PE	Peru	0.128094
189	PH	Philippines	0.128094
190	PN	Pitcairn	0.128094
191	PL	Poland	0.008227
192	PT	Portugal	0.001744
193	PR	Puerto Rico	0.128094
194	QA	Qatar	0.128094
195	RE	Réunion	0.128094
196	RO	Romania	0
197	RU	Russian Federation	0.007928
198	RW	Rwanda	0.128094
199	BL	Saint Barthélemy	0.128094
200	SH	Saint Helena, Ascension and Tristan da Cunha	0.128094
201	KN	Saint Kitts and Nevis	0.128094
202	LC	Saint Lucia	0.128094
203	MF	Saint Martin (French part)	0.128094
204	PM	Saint Pierre and Miquelon	0.128094
205	VC	Saint Vincent and the Grenadines	0.128094
206	WS	Samoa	0.128094
207	SM	San Marino	0.128094
208	ST	Sao Tome and Principe	0.128094
209	SA	Saudi Arabia	0.128094
210	SN	Senegal	0.128094
211	RS	Serbia	0.128094
212	SC	Seychelles	0.128094
213	SL	Sierra Leone	0.128094
214	SG	Singapore	0.128094
215	SX	Sint Maarten (Dutch part)	0.128094
216	SK	Slovakia	0
217	SI	Slovenia	0
218	SB	Solomon Islands	0.128094
219	SO	Somalia	0.128094
220	ZA	South Africa	0.128094
221	GS	South Georgia and the South Sandwich Islands	0.128094
222	KR	Korea, Republic of	0.003813
223	ES	Spain	0.005661
224	S-	Spratly Islands	0.128094
225	LK	Sri Lanka	0.128094
226	SD	Sudan	0.128094
227	SR	Suriname	0.128094
228	SJ	Svalbard and Jan Mayen	0.128094
229	SZ	Swaziland	0.128094
230	SE	Sweden	0.001873
231	CH	Switzerland	0.128094
232	SY	Syrian Arab Republic	0.128094
233	TW	Taiwan, Province of China	0.004855
234	TJ	Tajikistan	0.128094
235	TZ	Tanzania, United Republic of	0.128094
236	TH	Thailand	0.128094
237	TL	Timor-Leste	0.128094
238	TG	Togo	0.128094
239	TK	Tokelau	0.128094
240	TO	Tonga	0.128094
241	TT	Trinidad and Tobago	0.128094
242	TF	Tromelin Island	0.128094
243	TN	Tunisia	0.128094
244	TR	Turkey	0.006176
245	TM	Turkmenistan	0.128094
246	TC	Turks and Caicos Islands	0.128094
247	TV	Tuvalu	0.128094
248	UG	Uganda	0.128094
249	UA	Ukraine	0.128094
250	AE	United Arab Emirates	0.128094
251	GB	United Kingdom	0.039312
252	US	United States	0
253	UY	Uruguay	0.128094
254	UZ	Uzbekistan	0.128094
255	VA	Holy See (Vatican City State)	0.128094
256	VE	Venezuela, Bolivarian Republic of	0.128094
257	VN	Viet Nam	0.128094
258	VI	Virgin Islands, U.S.	0.128094
259	UM	Wake Island	0.128094
260	WF	Wallis and Futuna	0.128094
261	EH	Western Sahara	0.128094
262	YE	Yemen	0.128094
263	ZM	Zambia	0.128094
264	ZW	Zimbabwe	0.128094
265	P-	Paracel Islands	0.128094
