# Supplementary material for: The carbon footprint of the U.S. multinationals’ foreign affiliates
Source: Nat Commun. 2019 Apr 11;10:1672. doi: 10.1038/s41467-019-09473-7 (PMC6459871; doi:10.1038/s41467-019-09473-7)
Supplement: Supplementary file 6 — Supplementary Data 3 [file 41467_2019_9473_MOESM6_ESM.xlsx]

## Sheet: Hoja1
File Name: Supplementary Data 3
Description: Table of data of Figure 3. 2009 weight of US-MNEs’ carbon footprint on producer responsibility of the host country (producer footprint).
OBJECTID	ISO2		Vahost/PR
1	AX	Åland Islands	0.016813
2	AF	Afghanistan	0.016813
3	AL	Albania	0.016813
4	DZ	Algeria	0.016813
5	AS	American Samoa	0.016813
6	AD	Andorra	0.016813
7	AO	Angola	0.016813
8	AI	Anguilla	0.016813
9	AQ	Antarctica	0.016813
10	AG	Antigua and Barbuda	0.016813
11	AR	Argentina	0.016813
12	AM	Armenia	0.016813
13	AW	Aruba	0.016813
14	AU	Ashmore and Cartier Islands	0.040559
15	AU	Australia	0.040559
16	AT	Austria	0.026403
17	AZ	Azerbaijan	0.016813
18	BS	Bahamas	0.016813
19	BH	Bahrain	0.016813
20	BN	Baker Island	0.016813
21	UM	Baker Island	0.016813
22	BD	Bangladesh	0.016813
23	BB	Barbados	0.016813
24	BY	Belarus	0.016813
25	BE	Belgium	0.077061
26	BZ	Belize	0.016813
27	BJ	Benin	0.016813
28	BM	Bermuda	0.016813
29	BT	Bhutan	0.016813
30	BO	Bolivia, Plurinational State of	0.016813
31	BQ	Bonaire, Sint Eustatius and Saba	0.016813
32	BA	Bosnia and Herzegovina	0.016813
33	BW	Botswana	0.016813
34	BV	Bouvet Island	0.016813
35	BR	Brazil	0.030016
36	IO	British Indian Ocean Territory	0.016813
37	VG	British Virgin Islands	0.016813
38	BG	Bulgaria	0
39	BF	Burkina Faso	0.016813
40	MM	Burma	0.016813
41	BI	Burundi	0.016813
42	KH	Cambodia	0.016813
43	CM	Cameroon	0.016813
44	CA	Canada	0.095898
45	CV	Cape Verde	0.016813
46	KY	Cayman Islands	0.016813
47	CF	Central African Republic	0.016813
48	TD	Chad	0.016813
49	CL	Chile	0.016813
50	CN	China	0.004406
51	CX	Christmas Island	0.016813
52	C-	Clipperton Island	0.016813
53	CC	Cocos (Keeling) Islands	0.016813
54	CO	Colombia	0.016813
55	KM	Comoros	0.016813
56	CG	Congo	0.016813
57	CD	Congo, the Democratic Republic of the	0.016813
58	CK	Cook Islands	0.016813
59	AU	Coral Sea Islands	0.040559
60	CR	Costa Rica	0.016813
61	HR	Croatia	0.016813
62	CU	Cuba	0.016813
63	CW	Curaçao	0.016813
64	CY	Cyprus	0
65	CZ	Czech Republic	0.024527
66	CI	Côte d'Ivoire	0.016813
67	DK	Denmark	0.007345
68	DJ	Djibouti	0.016813
69	DM	Dominica	0.016813
70	DO	Dominican Republic	0.016813
71	EC	Ecuador	0.016813
72	EG	Egypt	0.016813
73	SV	El Salvador	0.016813
74	GQ	Equatorial Guinea	0.016813
75	ER	Eritrea	0.016813
76	EE	Estonia	0
77	ET	Ethiopia	0.016813
78	TF	French Southern Territories	0.016813
79	FK	Falkland Islands (Malvinas)	0.016813
80	FO	Faroe Islands	0.016813
81	FM	Federated States of Micronesia	0.016813
82	FJ	Fiji	0.016813
83	FI	Finland	0.011917
84	FR	France	0.057156
85	GF	French Guiana	0.016813
86	PF	French Polynesia	0.016813
87	TF	French Southern Territories	0.016813
88	GA	Gabon	0.016813
89	GM	Gambia	0.016813
90	PS	Gaza Strip	0.016813
91	GE	Georgia	0.016813
92	DE	Germany	0.049184
93	GH	Ghana	0.016813
94	GI	Gibraltar	0.077767
95	TF	Glorioso Islands	0.016813
96	GR	Greece	0.02024
97	GL	Greenland	0.016813
98	GD	Grenada	0.016813
99	GP	Guadeloupe	0.016813
100	GU	Guam	0.016813
101	GT	Guatemala	0.016813
102	GG	Guernsey	0.016813
103	GN	Guinea	0.016813
104	GW	Guinea-Bissau	0.016813
105	GY	Guyana	0.016813
106	HT	Haiti	0.016813
107	HM	Heard Island and McDonald Islands	0.016813
108	HN	Honduras	0.016813
109	HK	Hong Kong	0.016813
110	UM	United States Minor Outlying Islands	0.016813
111	HU	Hungary	0.050473
112	IS	Iceland	0.016813
113	IN	India	0.006761
114	ID	Indonesia	0.005902
115	IR	Iran, Islamic Republic of	0.016813
116	IQ	Iraq	0.016813
117	IE	Ireland	0.483826
118	IM	Isle of Man	0.016813
119	IL	Israel	0.016813
120	IT	Italy	0.029586
121	JM	Jamaica	0.016813
122	JP	Japan	0.007928
123	UM	Jarvis Island	0.016813
124	JE	Jersey	0.016813
125	UM	Johnston Atoll	0.016813
126	JO	Jordan	0.016813
127	TF	Juan De Nova Island	0.016813
128	KZ	Kazakhstan	0.016813
129	KE	Kenya	0.016813
130	UM	Kingman Reef	0.016813
131	KI	Kiribati	0.016813
132	KW	Kuwait	0.016813
133	KG	Kyrgyzstan	0.016813
134	LA	Lao People's Democratic Republic	0.016813
135	LV	Latvia	0
136	LB	Lebanon	0.016813
137	LS	Lesotho	0.016813
138	LR	Liberia	0.016813
139	LY	Libya	0.016813
140	LI	Liechtenstein	0.016813
141	LT	Lithuania	0
142	LU	Luxembourg	0.314762
143	MO	Macao	0.016813
144	MK	Macedonia, the former Yugoslav Republic of	0.016813
145	MG	Madagascar	0.016813
146	MW	Malawi	0.016813
147	MY	Malaysia	0.016813
148	MV	Maldives	0.016813
149	ML	Mali	0.016813
150	MT	Malta	0
151	MH	Marshall Islands	0.016813
152	MQ	Martinique	0.016813
153	MR	Mauritania	0.016813
154	MU	Mauritius	0.016813
155	YT	Mayotte	0.016813
156	MX	Mexico	0.031038
157	UM	Midway Islands	0.016813
158	MD	Moldova, Republic of	0.016813
159	MC	Monaco	0.016813
160	MN	Mongolia	0.016813
161	ME	Montenegro	0.016813
162	MS	Montserrat	0.016813
163	MA	Morocco	0.016813
164	MZ	Mozambique	0.016813
165	NA	Namibia	0.016813
166	NR	Nauru	0.016813
167	UM	Navassa Island	0.016813
168	NP	Nepal	0.016813
169	NL	Netherlands	0.066958
170	NC	New Caledonia	0.016813
171	NZ	New Zealand	0.016813
172	NI	Nicaragua	0.016813
173	NE	Niger	0.016813
174	NG	Nigeria	0.016813
175	NU	Niue	0.016813
176	NF	Norfolk Island	0.016813
177	KP	North Korea	0.016813
178	MP	Northern Mariana Islands	0.016813
179	NO	Norway	0.016813
180	OM	Oman	0.016813
181	PK	Pakistan	0.016813
182	PW	Palau	0.016813
183	PS	Palestine, State of	0.016813
184	UM	Palmyra Atoll	0.016813
185	PA	Panama	0.016813
186	PG	Papua New Guinea	0.016813
187	PY	Paraguay	0.016813
188	PE	Peru	0.016813
189	PH	Philippines	0.016813
190	PN	Pitcairn	0.016813
191	PL	Poland	0.02386
192	PT	Portugal	0.024907
193	PR	Puerto Rico	0.016813
194	QA	Qatar	0.016813
195	RE	Réunion	0.016813
196	RO	Romania	0
197	RU	Russian Federation	0.003906
198	RW	Rwanda	0.016813
199	BL	Saint Barthélemy	0.016813
200	SH	Saint Helena, Ascension and Tristan da Cunha	0.016813
201	KN	Saint Kitts and Nevis	0.016813
202	LC	Saint Lucia	0.016813
203	MF	Saint Martin (French part)	0.016813
204	PM	Saint Pierre and Miquelon	0.016813
205	VC	Saint Vincent and the Grenadines	0.016813
206	WS	Samoa	0.016813
207	SM	San Marino	0.016813
208	ST	Sao Tome and Principe	0.016813
209	SA	Saudi Arabia	0.016813
210	SN	Senegal	0.016813
211	RS	Serbia	0.016813
212	SC	Seychelles	0.016813
213	SL	Sierra Leone	0.016813
214	SG	Singapore	0.016813
215	SX	Sint Maarten (Dutch part)	0.016813
216	SK	Slovakia	0
217	SI	Slovenia	0
218	SB	Solomon Islands	0.016813
219	SO	Somalia	0.016813
220	ZA	South Africa	0.016813
221	GS	South Georgia and the South Sandwich Islands	0.016813
222	KR	Korea, Republic of	0.006456
223	ES	Spain	0.019878
224	S-	Spratly Islands	0.016813
225	LK	Sri Lanka	0.016813
226	SD	Sudan	0.016813
227	SR	Suriname	0.016813
228	SJ	Svalbard and Jan Mayen	0.016813
229	SZ	Swaziland	0.016813
230	SE	Sweden	0.030737
231	CH	Switzerland	0.016813
232	SY	Syrian Arab Republic	0.016813
233	TW	Taiwan, Province of China	0.01599
234	TJ	Tajikistan	0.016813
235	TZ	Tanzania, United Republic of	0.016813
236	TH	Thailand	0.016813
237	TL	Timor-Leste	0.016813
238	TG	Togo	0.016813
239	TK	Tokelau	0.016813
240	TO	Tonga	0.016813
241	TT	Trinidad and Tobago	0.016813
242	TF	Tromelin Island	0.016813
243	TN	Tunisia	0.016813
244	TR	Turkey	0.020126
245	TM	Turkmenistan	0.016813
246	TC	Turks and Caicos Islands	0.016813
247	TV	Tuvalu	0.016813
248	UG	Uganda	0.016813
249	UA	Ukraine	0.016813
250	AE	United Arab Emirates	0.016813
251	GB	United Kingdom	0.077767
252	US	United States	0
253	UY	Uruguay	0.016813
254	UZ	Uzbekistan	0.016813
255	VA	Holy See (Vatican City State)	0.016813
256	VE	Venezuela, Bolivarian Republic of	0.016813
257	VN	Viet Nam	0.016813
258	VI	Virgin Islands, U.S.	0.016813
259	UM	Wake Island	0.016813
260	WF	Wallis and Futuna	0.016813
261	EH	Western Sahara	0.016813
262	YE	Yemen	0.016813
263	ZM	Zambia	0.016813
264	ZW	Zimbabwe	0.016813
265	P-	Paracel Islands	0.016813
