# Supplementary material for: The carbon footprint of the U.S. multinationals’ foreign affiliates
Source: Nat Commun. 2019 Apr 11;10:1672. doi: 10.1038/s41467-019-09473-7 (PMC6459871; doi:10.1038/s41467-019-09473-7)
Supplement: Supplementary file 7 — Supplementary Data 4 [file 41467_2019_9473_MOESM7_ESM.xlsx]

## Sheet: Hoja1
File Name: Supplementary Data 4
Description: Table of data of Figure 4. 2009 US-MNEs’ carbon footprint by Consumer Country (MNE CF) (GtCO2)
OBJECTID	ISO2		CONSUMER
1	AX	Åland Islands	0.096378
2	AF	Afghanistan	0.096378
3	AL	Albania	0.096378
4	DZ	Algeria	0.096378
5	AS	American Samoa	0.096378
6	AD	Andorra	0.096378
7	AO	Angola	0.096378
8	AI	Anguilla	0.096378
9	AQ	Antarctica	0.096378
10	AG	Antigua and Barbuda	0.096378
11	AR	Argentina	0.096378
12	AM	Armenia	0.096378
13	AW	Aruba	0.096378
14	AU	Ashmore and Cartier Islands	0.021088
15	AU	Australia	0.021088
16	AT	Austria	0.002826
17	AZ	Azerbaijan	0.096378
18	BS	Bahamas	0.096378
19	BH	Bahrain	0.096378
20	BN	Baker Island	0.096378
21	UM	Baker Island	0.096378
22	BD	Bangladesh	0.096378
23	BB	Barbados	0.096378
24	BY	Belarus	0.096378
25	BE	Belgium	0.004763
26	BZ	Belize	0.096378
27	BJ	Benin	0.096378
28	BM	Bermuda	0.096378
29	BT	Bhutan	0.096378
30	BO	Bolivia, Plurinational State of	0.096378
31	BQ	Bonaire, Sint Eustatius and Saba	0.096378
32	BA	Bosnia and Herzegovina	0.096378
33	BW	Botswana	0.096378
34	BV	Bouvet Island	0.096378
35	BR	Brazil	0.023817
36	IO	British Indian Ocean Territory	0.096378
37	VG	British Virgin Islands	0.096378
38	BG	Bulgaria	0.000247
39	BF	Burkina Faso	0.096378
40	MM	Burma	0.096378
41	BI	Burundi	0.096378
42	KH	Cambodia	0.096378
43	CM	Cameroon	0.096378
44	CA	Canada	0.04782
45	CV	Cape Verde	0.096378
46	KY	Cayman Islands	0.096378
47	CF	Central African Republic	0.096378
48	TD	Chad	0.096378
49	CL	Chile	0.096378
50	CN	China	0.031139
51	CX	Christmas Island	0.096378
52	C-	Clipperton Island	0.096378
53	CC	Cocos (Keeling) Islands	0.096378
54	CO	Colombia	0.096378
55	KM	Comoros	0.096378
56	CG	Congo	0.096378
57	CD	Congo, the Democratic Republic of the	0.096378
58	CK	Cook Islands	0.096378
59	AU	Coral Sea Islands	0.021088
60	CR	Costa Rica	0.096378
61	HR	Croatia	0.096378
62	CU	Cuba	0.096378
63	CW	Curaçao	0.096378
64	CY	Cyprus	0.000153
65	CZ	Czech Republic	0.001836
66	CI	Côte d'Ivoire	0.096378
67	DK	Denmark	0.001413
68	DJ	Djibouti	0.096378
69	DM	Dominica	0.096378
70	DO	Dominican Republic	0.096378
71	EC	Ecuador	0.096378
72	EG	Egypt	0.096378
73	SV	El Salvador	0.096378
74	GQ	Equatorial Guinea	0.096378
75	ER	Eritrea	0.096378
76	EE	Estonia	9.7e-05
77	ET	Ethiopia	0.096378
78	TF	French Southern Territories	0.096378
79	FK	Falkland Islands (Malvinas)	0.096378
80	FO	Faroe Islands	0.096378
81	FM	Federated States of Micronesia	0.096378
82	FJ	Fiji	0.096378
83	FI	Finland	0.001302
84	FR	France	0.023252
85	GF	French Guiana	0.096378
86	PF	French Polynesia	0.096378
87	TF	French Southern Territories	0.096378
88	GA	Gabon	0.096378
89	GM	Gambia	0.096378
90	PS	Gaza Strip	0.096378
91	GE	Georgia	0.096378
92	DE	Germany	0.038544
93	GH	Ghana	0.096378
94	GI	Gibraltar	0.036785
95	TF	Glorioso Islands	0.096378
96	GR	Greece	0.00345
97	GL	Greenland	0.096378
98	GD	Grenada	0.096378
99	GP	Guadeloupe	0.096378
100	GU	Guam	0.096378
101	GT	Guatemala	0.096378
102	GG	Guernsey	0.096378
103	GN	Guinea	0.096378
104	GW	Guinea-Bissau	0.096378
105	GY	Guyana	0.096378
106	HT	Haiti	0.096378
107	HM	Heard Island and McDonald Islands	0.096378
108	HN	Honduras	0.096378
109	HK	Hong Kong	0.096378
110	UM	United States Minor Outlying Islands	0.096378
111	HU	Hungary	0.001933
112	IS	Iceland	0.096378
113	IN	India	0.003618
114	ID	Indonesia	0.014329
115	IR	Iran, Islamic Republic of	0.096378
116	IQ	Iraq	0.096378
117	IE	Ireland	0.015687
118	IM	Isle of Man	0.096378
119	IL	Israel	0.096378
120	IT	Italy	0.015073
121	JM	Jamaica	0.096378
122	JP	Japan	0.01333
123	UM	Jarvis Island	0.096378
124	JE	Jersey	0.096378
125	UM	Johnston Atoll	0.096378
126	JO	Jordan	0.096378
127	TF	Juan De Nova Island	0.096378
128	KZ	Kazakhstan	0.096378
129	KE	Kenya	0.096378
130	UM	Kingman Reef	0.096378
131	KI	Kiribati	0.096378
132	KW	Kuwait	0.096378
133	KG	Kyrgyzstan	0.096378
134	LA	Lao People's Democratic Republic	0.096378
135	LV	Latvia	0.000116
136	LB	Lebanon	0.096378
137	LS	Lesotho	0.096378
138	LR	Liberia	0.096378
139	LY	Libya	0.096378
140	LI	Liechtenstein	0.096378
141	LT	Lithuania	0.000187
142	LU	Luxembourg	0.000701
143	MO	Macao	0.096378
144	MK	Macedonia, the former Yugoslav Republic of	0.096378
145	MG	Madagascar	0.096378
146	MW	Malawi	0.096378
147	MY	Malaysia	0.096378
148	MV	Maldives	0.096378
149	ML	Mali	0.096378
150	MT	Malta	7.7e-05
151	MH	Marshall Islands	0.096378
152	MQ	Martinique	0.096378
153	MR	Mauritania	0.096378
154	MU	Mauritius	0.096378
155	YT	Mayotte	0.096378
156	MX	Mexico	0.010734
157	UM	Midway Islands	0.096378
158	MD	Moldova, Republic of	0.096378
159	MC	Monaco	0.096378
160	MN	Mongolia	0.096378
161	ME	Montenegro	0.096378
162	MS	Montserrat	0.096378
163	MA	Morocco	0.096378
164	MZ	Mozambique	0.096378
165	NA	Namibia	0.096378
166	NR	Nauru	0.096378
167	UM	Navassa Island	0.096378
168	NP	Nepal	0.096378
169	NL	Netherlands	0.007655
170	NC	New Caledonia	0.096378
171	NZ	New Zealand	0.096378
172	NI	Nicaragua	0.096378
173	NE	Niger	0.096378
174	NG	Nigeria	0.096378
175	NU	Niue	0.096378
176	NF	Norfolk Island	0.096378
177	KP	North Korea	0.096378
178	MP	Northern Mariana Islands	0.096378
179	NO	Norway	0.096378
180	OM	Oman	0.096378
181	PK	Pakistan	0.096378
182	PW	Palau	0.096378
183	PS	Palestine, State of	0.096378
184	UM	Palmyra Atoll	0.096378
185	PA	Panama	0.096378
186	PG	Papua New Guinea	0.096378
187	PY	Paraguay	0.096378
188	PE	Peru	0.096378
189	PH	Philippines	0.096378
190	PN	Pitcairn	0.096378
191	PL	Poland	0.006865
192	PT	Portugal	0.002366
193	PR	Puerto Rico	0.096378
194	QA	Qatar	0.096378
195	RE	Réunion	0.096378
196	RO	Romania	0.000664
197	RU	Russian Federation	0.012975
198	RW	Rwanda	0.096378
199	BL	Saint Barthélemy	0.096378
200	SH	Saint Helena, Ascension and Tristan da Cunha	0.096378
201	KN	Saint Kitts and Nevis	0.096378
202	LC	Saint Lucia	0.096378
203	MF	Saint Martin (French part)	0.096378
204	PM	Saint Pierre and Miquelon	0.096378
205	VC	Saint Vincent and the Grenadines	0.096378
206	WS	Samoa	0.096378
207	SM	San Marino	0.096378
208	ST	Sao Tome and Principe	0.096378
209	SA	Saudi Arabia	0.096378
210	SN	Senegal	0.096378
211	RS	Serbia	0.096378
212	SC	Seychelles	0.096378
213	SL	Sierra Leone	0.096378
214	SG	Singapore	0.096378
215	SX	Sint Maarten (Dutch part)	0.096378
216	SK	Slovakia	0.000787
217	SI	Slovenia	0.000321
218	SB	Solomon Islands	0.096378
219	SO	Somalia	0.096378
220	ZA	South Africa	0.096378
221	GS	South Georgia and the South Sandwich Islands	0.096378
222	KR	Korea, Republic of	0.003435
223	ES	Spain	0.008529
224	S-	Spratly Islands	0.096378
225	LK	Sri Lanka	0.096378
226	SD	Sudan	0.096378
227	SR	Suriname	0.096378
228	SJ	Svalbard and Jan Mayen	0.096378
229	SZ	Swaziland	0.096378
230	SE	Sweden	0.002883
231	CH	Switzerland	0.096378
232	SY	Syrian Arab Republic	0.096378
233	TW	Taiwan, Province of China	0.003465
234	TJ	Tajikistan	0.096378
235	TZ	Tanzania, United Republic of	0.096378
236	TH	Thailand	0.096378
237	TL	Timor-Leste	0.096378
238	TG	Togo	0.096378
239	TK	Tokelau	0.096378
240	TO	Tonga	0.096378
241	TT	Trinidad and Tobago	0.096378
242	TF	Tromelin Island	0.096378
243	TN	Tunisia	0.096378
244	TR	Turkey	0.007961
245	TM	Turkmenistan	0.096378
246	TC	Turks and Caicos Islands	0.096378
247	TV	Tuvalu	0.096378
248	UG	Uganda	0.096378
249	UA	Ukraine	0.096378
250	AE	United Arab Emirates	0.096378
251	GB	United Kingdom	0.036785
252	US	United States	0.039616
253	UY	Uruguay	0.096378
254	UZ	Uzbekistan	0.096378
255	VA	Holy See (Vatican City State)	0.096378
256	VE	Venezuela, Bolivarian Republic of	0.096378
257	VN	Viet Nam	0.096378
258	VI	Virgin Islands, U.S.	0.096378
259	UM	Wake Island	0.096378
260	WF	Wallis and Futuna	0.096378
261	EH	Western Sahara	0.096378
262	YE	Yemen	0.096378
263	ZM	Zambia	0.096378
264	ZW	Zimbabwe	0.096378
265	P-	Paracel Islands	0.096378
