# Supplementary material for: The carbon footprint of the U.S. multinationals’ foreign affiliates
Source: Nat Commun. 2019 Apr 11;10:1672. doi: 10.1038/s41467-019-09473-7 (PMC6459871; doi:10.1038/s41467-019-09473-7)
Supplement: Supplementary file 8 — Supplementary Data 5 [file 41467_2019_9473_MOESM8_ESM.xlsx]

## Sheet: Hoja1
File Name: Supplementary Data 5
Description: Table of data of Figure 5. Carbon flows embodied in US-MNEs’ exports operating abroad.
	id	lat	lon	label	Total Export	234517
1	AUS	-25.274	133.775	AUS	Total 200 flows Export	181768
2	AUT	47.516	14.55	AUT	200 flows / total	0.775074
3	BEL	50.504	4.47	BEL
4	BGR	42.734	25.486	BGR
5	BRA	-14.235	-51.925	BRA
6	CAN	56.13	-106.347	CAN
7	CHN	35.862	104.195	CHN
8	CYP	35.126	33.43	CYP
9	CZE	49.817	15.473	CZE
10	DEU	51.166	10.452	DEU
11	DNK	56.264	9.502	DNK
12	ESP	40.464	-3.749	ESP
13	EST	58.595	25.014	EST
14	FIN	61.924	25.748	FIN
15	FRA	46.228	2.214	FRA
16	GBR	55.378	-3.436	GBR
17	GRC	39.074	21.824	GRC
18	HUN	47.162	19.503	HUN
19	IDN	-0.789	113.921	IDN
20	IND	20.594	78.963	IND
21	IRL	53.413	-8.244	IRL
22	ITA	41.872	12.567	ITA
23	JPN	36.205	138.253	JPN
24	KOR	35.908	127.767	KOR
25	LTU	55.169	23.881	LTU
26	LUX	49.815	6.13	LUX
27	LVA	56.88	24.603	LVA
28	MEX	23.635	-102.553	MEX
29	MLT	35.937	14.375	MLT
30	NLD	52.133	5.291	NLD
31	POL	51.919	19.145	POL
32	PRT	39.4	-8.224	PRT
33	ROU	45.943	24.967	ROU
34	RUS	61.524	105.319	RUS
35	SVK	48.669	19.699	SVK
36	SVN	46.151	14.995	SVN
37	SWE	60.128	18.644	SWE
38	TUR	38.964	35.243	TUR
39	TWN	23.698	120.961	TWN
40	USA	37.09	-95.713	USA
41	ROW	-30.559	22.938	ROW
Source	Target	Type	weight
ROW	USA	DIRECTED	13057
ROW	DEU	DIRECTED	6972.15
CHN	ROW	DIRECTED	6802.33
CHN	USA	DIRECTED	5362.17
CAN	USA	DIRECTED	5352.28
ROW	FRA	DIRECTED	4553.27
ROW	GBR	DIRECTED	4387.37
USA	CAN	DIRECTED	3123.07
ROW	ITA	DIRECTED	3116.49
ROW	JPN	DIRECTED	3087.28
ROW	IND	DIRECTED	2964.69
ROW	CHN	DIRECTED	2864.65
RUS	ROW	DIRECTED	2861.16
ROW	CAN	DIRECTED	2728.77
CHN	DEU	DIRECTED	2725.43
MEX	USA	DIRECTED	2706.6
ROW	RUS	DIRECTED	2394.44
CHN	CAN	DIRECTED	2354.76
DEU	ROW	DIRECTED	2349.74
ROW	TUR	DIRECTED	2339.64
ROW	AUS	DIRECTED	2125.69
ROW	BRA	DIRECTED	2080.76
CHN	GBR	DIRECTED	1972.15
ROW	ESP	DIRECTED	1966.56
USA	ROW	DIRECTED	1925.14
BRA	ROW	DIRECTED	1615.17
RUS	DEU	DIRECTED	1597.45
CHN	JPN	DIRECTED	1591.06
IND	CAN	DIRECTED	1589.28
CHN	FRA	DIRECTED	1489.93
DEU	FRA	DIRECTED	1464.5
IND	ROW	DIRECTED	1463.33
ROW	NLD	DIRECTED	1379.14
GBR	ROW	DIRECTED	1367.98
IND	USA	DIRECTED	1304.99
GBR	USA	DIRECTED	1291.29
DEU	USA	DIRECTED	1273.67
CHN	AUS	DIRECTED	1261.61
DEU	GBR	DIRECTED	1259.91
KOR	ROW	DIRECTED	1257.09
GBR	DEU	DIRECTED	1253.47
NLD	DEU	DIRECTED	1196.85
RUS	FRA	DIRECTED	1126.17
FRA	ROW	DIRECTED	1102.44
POL	DEU	DIRECTED	1094.95
ROW	IRL	DIRECTED	1088.93
CHN	BRA	DIRECTED	997.346
RUS	USA	DIRECTED	984.818
USA	MEX	DIRECTED	973.581
RUS	GBR	DIRECTED	955.237
ROW	MEX	DIRECTED	935.875
DEU	ITA	DIRECTED	933.706
TWN	USA	DIRECTED	930.841
ROW	BEL	DIRECTED	927.28
CHN	ITA	DIRECTED	926.69
JPN	ROW	DIRECTED	908.47
AUS	ROW	DIRECTED	895.094
TWN	ROW	DIRECTED	849.313
RUS	ITA	DIRECTED	841.698
USA	DEU	DIRECTED	827.481
GBR	IRL	DIRECTED	822.704
GBR	FRA	DIRECTED	815.892
CHN	IND	DIRECTED	790.203
FRA	DEU	DIRECTED	762.44
ITA	ROW	DIRECTED	760.963
CAN	ROW	DIRECTED	751.789
USA	GBR	DIRECTED	750.803
IDN	ROW	DIRECTED	744.569
POL	ROW	DIRECTED	727.628
NLD	GBR	DIRECTED	725.075
DEU	NLD	DIRECTED	688.227
ROW	POL	DIRECTED	685.051
ROW	KOR	DIRECTED	677.182
CHN	MEX	DIRECTED	664.037
CHN	IRL	DIRECTED	648.249
CZE	DEU	DIRECTED	638.644
IDN	USA	DIRECTED	636.871
BEL	DEU	DIRECTED	621.289
ROW	AUT	DIRECTED	617.391
ROW	SWE	DIRECTED	612.426
CHN	TUR	DIRECTED	601.269
ROW	TWN	DIRECTED	599.414
CHN	NLD	DIRECTED	589.833
CHN	RUS	DIRECTED	580.974
DEU	AUT	DIRECTED	577.774
CHN	ESP	DIRECTED	577.332
FRA	USA	DIRECTED	576.394
BEL	FRA	DIRECTED	571.933
IND	DEU	DIRECTED	570.146
DEU	ESP	DIRECTED	567.077
KOR	USA	DIRECTED	559.822
IND	GBR	DIRECTED	557.907
USA	FRA	DIRECTED	545.677
CHN	KOR	DIRECTED	537.222
ROW	GRC	DIRECTED	530.422
TUR	ROW	DIRECTED	505.653
ITA	DEU	DIRECTED	503.072
CAN	GBR	DIRECTED	497.23
JPN	USA	DIRECTED	496.658
NLD	ITA	DIRECTED	492.927
FRA	GBR	DIRECTED	491.916
DEU	BEL	DIRECTED	476.132
RUS	CHN	DIRECTED	474.882
BEL	GBR	DIRECTED	472.288
ITA	FRA	DIRECTED	467.443
AUS	USA	DIRECTED	461.855
NLD	FRA	DIRECTED	459.355
USA	BRA	DIRECTED	448.341
ROW	IDN	DIRECTED	445.118
GBR	ESP	DIRECTED	441.974
DEU	CHN	DIRECTED	440.142
RUS	NLD	DIRECTED	438.811
FRA	ITA	DIRECTED	438.642
GBR	ITA	DIRECTED	433.402
POL	GBR	DIRECTED	416.461
DEU	RUS	DIRECTED	416.137
CAN	DEU	DIRECTED	410.92
TUR	DEU	DIRECTED	410.292
IRL	GBR	DIRECTED	405.497
BRA	DEU	DIRECTED	404.391
USA	IRL	DIRECTED	401.905
NLD	ROW	DIRECTED	400.649
ESP	FRA	DIRECTED	399.986
ESP	ROW	DIRECTED	382.571
KOR	CHN	DIRECTED	376.004
MEX	CAN	DIRECTED	375.908
CHN	BEL	DIRECTED	375.438
IRL	DEU	DIRECTED	370.884
POL	FRA	DIRECTED	367.787
BRA	USA	DIRECTED	363.829
GBR	NLD	DIRECTED	362.276
ITA	USA	DIRECTED	360.694
POL	ITA	DIRECTED	358.317
ESP	DEU	DIRECTED	357.795
NLD	BEL	DIRECTED	352.607
FRA	ESP	DIRECTED	350.345
DEU	POL	DIRECTED	344.687
USA	CHN	DIRECTED	339.607
KOR	DEU	DIRECTED	338.864
BEL	NLD	DIRECTED	338.715
RUS	BRA	DIRECTED	334.191
TWN	CHN	DIRECTED	332.657
JPN	CHN	DIRECTED	331.638
IRL	ROW	DIRECTED	330.993
RUS	CAN	DIRECTED	321.3
BEL	ITA	DIRECTED	320.899
CHN	POL	DIRECTED	319.313
BEL	USA	DIRECTED	315.597
CZE	ROW	DIRECTED	307.83
RUS	ESP	DIRECTED	305.491
ROW	PRT	DIRECTED	302.521
NLD	USA	DIRECTED	300.232
CHN	IDN	DIRECTED	297.948
DEU	CAN	DIRECTED	294.402
HUN	DEU	DIRECTED	294.095
IDN	DEU	DIRECTED	292.09
RUS	POL	DIRECTED	289.225
IND	FRA	DIRECTED	288.752
ROW	SVK	DIRECTED	286.998
ROW	DNK	DIRECTED	284.896
RUS	JPN	DIRECTED	284.626
CHN	TWN	DIRECTED	283.493
JPN	DEU	DIRECTED	282.998
USA	ITA	DIRECTED	282.738
MEX	ROW	DIRECTED	282.087
GBR	CAN	DIRECTED	282.025
CAN	FRA	DIRECTED	281.66
TWN	DEU	DIRECTED	281.293
ROW	CZE	DIRECTED	279.927
ITA	GBR	DIRECTED	275.721
BEL	ROW	DIRECTED	275.074
NLD	ESP	DIRECTED	265.457
USA	JPN	DIRECTED	262.321
TWN	JPN	DIRECTED	261.012
DEU	SWE	DIRECTED	252.636
DEU	JPN	DIRECTED	252.066
CAN	MEX	DIRECTED	247.527
ROW	HUN	DIRECTED	247.495
DEU	BRA	DIRECTED	247.165
USA	AUS	DIRECTED	247.139
AUS	JPN	DIRECTED	245.894
AUT	DEU	DIRECTED	236.05
IND	CHN	DIRECTED	234.642
DEU	IRL	DIRECTED	232.237
IRL	USA	DIRECTED	229.521
ROW	FIN	DIRECTED	228.212
AUS	CHN	DIRECTED	227.584
ESP	GBR	DIRECTED	227.201
CHN	SWE	DIRECTED	224.732
POL	RUS	DIRECTED	219.104
TUR	GBR	DIRECTED	218.386
HUN	ROW	DIRECTED	216.944
CHN	AUT	DIRECTED	215.464
CAN	BRA	DIRECTED	215.364
IND	ITA	DIRECTED	213.393
IDN	JPN	DIRECTED	213.126
DEU	CZE	DIRECTED	212.424
KOR	CAN	DIRECTED	212.218
FRA	BEL	DIRECTED	211.988
RUS	IRL	DIRECTED	209.442
