# Supplementary material for: The carbon footprint of the U.S. multinationals’ foreign affiliates
Source: Nat Commun. 2019 Apr 11;10:1672. doi: 10.1038/s41467-019-09473-7 (PMC6459871; doi:10.1038/s41467-019-09473-7)
Supplement: Supplementary file 9 — Supplementary Data 6 [file 41467_2019_9473_MOESM9_ESM.xlsx]

## Sheet: Hoja1
File Name: Supplementary Data 6
Description: Table of data of Figure 6. Shares of US-MNEs’ value added (left) and producer footprint (right) by sectors (%).
VA host carbon footprint by sector (estimation)
Sector	País	Carbon footprint	US-MNS VA abroad
A. Rest of Manufacturing	Developed	47540.8	129920
B. Wholesale Trade	Developed	11289.8	93261
C. Mining	Developed	2670.41	33296
D. Chemicals	Developed	38985.3	73955
E. Finance and insurance	Developed	3973.01	60968
F.Professional and technical services	Developed	1723.68	58124
G. Other Industries	Developed	83635.1	63543
H. Information	Developed	3981.47	37501
I.Computers and electronic products	Developed	9386.9	26736
J. Retail Trade	Developed	6023.14	41823
K. Transportation Equipment	Developed	22381.7	31954
L. Machinery	Developed	8436.88	22418
M. Food	Developed	20947.6	20407
N. Primary and fabricated metals	Developed	2594.83	10544
O. Electrical equipment and components	Developed	1604.5	5236
P. Other Services	Developed	0	0
A. Rest of Manufacturing	Developing	63187	55750
B. Wholesale Trade	Developing	10404.8	53442
C. Mining	Developing	3680.53	106266
D. Chemicals	Developing	33062	36622
E. Finance and insurance	Developing	2314.64	22787
F.Professional and technical services	Developing	4373.14	20227
G. Other Industries	Developing	39598.6	12278
H. Information	Developing	3321.06	13690
I.Computers and electronic products	Developing	23447.5	23278
J. Retail Trade	Developing	1171	4811
K. Transportation Equipment	Developing	12749.5	10706
L. Machinery	Developing	12782.1	10817
M. Food	Developing	27288.6	11596
N. Primary and fabricated metals	Developing	670.809	2946
O. Electrical equipment and components	Developing	4988.36	4418
P. Other Services	Developing	0	0
