# Supplementary material for: The carbon footprint of the U.S. multinationals’ foreign affiliates
Source: Nat Commun. 2019 Apr 11;10:1672. doi: 10.1038/s41467-019-09473-7 (PMC6459871; doi:10.1038/s41467-019-09473-7)
Supplement: Supplementary file 10 — Supplementary Data 7 [file 41467_2019_9473_MOESM10_ESM.xlsx]

## Sheet: Hoja1
File Name: Supplementary Data 7
Description: Table of data of Figure 7. 2009 US-MNEs’ carbon footprint in developed and developing countries by indicator and scenario (GtCO2)
	VALUE ADDED		COMPENSATION OF EMPLOYEES		CAPITAL COMPENSATION		EMPLOYMENT
	DEVELOPED	DEVELOPING	DEVELOPED	DEVELOPING	DEVELOPED	DEVELOPING	DEVELOPED	DEVELOPING
BASELINE	0.265175	0.24304	0.220234	0.280213	0.183726	0.219753	0.129844	0.0320893
SCENARIO 1	0.265175	0.233363	0.220234	0.270803	0.183726	0.211221	0.129844	0.0310735
SCENARIO 2	0.256661	0.171392	0.214435	0.222974	0.172909	0.164505	0.12695	0.025829
