# Supplementary material for: The carbon footprint of the U.S. multinationals’ foreign affiliates
Source: Nat Commun. 2019 Apr 11;10:1672. doi: 10.1038/s41467-019-09473-7 (PMC6459871; doi:10.1038/s41467-019-09473-7)
Supplement: Supplementary file 11 — Supplementary Data 8 [file 41467_2019_9473_MOESM11_ESM.xlsx]

## Sheet: Hoja1
File Name: Supplementary Data 8
Description: US-MNE' value added participation over total value added
	1	2	3	4	5	6	7	8	9	10	11	12	13	14	15	16
AUS	0.0993732	0.123563	0.262929	0.0642979	0.195188	0.0967691	0.372785	0.192431	0.16321	0.0284675	0.144615	0.00895574	0.115917	0.0735676	0.0417073	0
AUT	0.00525778	0.0407665	0.0592854	0.00380958	0.0792474	0.0530126	0.124219	0.138633	0.0421468	0.011226	0.0574913	0.00860944	0.0377453	0.0132582	0.00972109	0
BEL	0	0.102812	0.247948	0.030508	0.166426	0	0.248662	0.453181	0.277757	0	0.171511	0.013101	0.095922	0.106615	0.0229532	0
BGR	0	0	0	0	0	0	0	0	0	0	0	0	0	0	0	0
BRA	0.0718878	0.077229	0.222287	0.0220613	0.129818	0.0431109	0.290242	0.267399	0.0816976	0	0.0465238	0	0.100536	0.0131999	0.0164882	0
CAN	0.128381	0.15983	0.557386	0.0443887	0.194874	0.189148	0.251625	0.215714	0.333163	0.122739	0.161805	0.199432	0.101658	0.0760604	0.0896537	0
CHN	0.010695	0.0043498	0.0329756	0.00168292	0.0130353	0.0269756	0.0260491	0.0126022	0.00475746	0.00236655	0.00877814	0.0158398	0.00641137	0.00126396	0.00920451	0
CYP	0	0	0	0	0	0	0	0	0	0	0	0	0	0	0	0
CZE	0	0	0.186908	0.00623733	0.0443881	0.0864086	0.076062	0.115113	0.154289	0	0.05934	0	0.0423963	0.037321	0.0126844	0
DEU	0.183332	0.0525034	0.163349	0.031507	0.0479162	0.0723915	0.0859036	0.10468	0.187517	0.0266449	0.0731339	0.0342141	0.0285217	0.0148606	0.0142568	0
DNK	0	0.0148113	0.0522371	0.0286093	0.0806359	0.0421809	0.0182404	0.0080913	0.0581497	0	0.0338093	0.00227521	0.0256561	0	0.0526046	0
ESP	0.0151947	0.0273185	0.151178	0.0119818	0.00711745	0.150906	0.096296	0.1231	0.0289167	0.00678843	0.0522639	0.00609776	0.0150173	0.0057033	0.00855866	0
EST	0	0	0	0	0	0	0	0	0	0	0	0	0	0	0	0
FIN	0	0	0.125693	0.00144922	0.0347982	0.0499901	0	0	0.0416247	0.00489372	0.110332	0.000396689	0.0202637	0.00258497	0.023292	0
FRA	0.0558332	0.0471996	0.22982	0.0385307	0.134915	0.144118	0.098493	0.0691895	0.135893	0.0293807	0.0733853	0.0170054	0.0283247	0.0262117	0.0105012	0
GBR	0.198843	0.122849	0.271292	0.0678065	0.20472	0.172369	0.142781	0.195948	0.375285	0.0606319	0.218327	0.159264	0.245735	0.129658	0.0488216	0
GRC	0.000863638	0.0127885	0	0	0.00629174	0	0	0	0.277573	0.00427543	0.0212823	0.000477986	0.00492109	0.000567324	0.0171757	0
HUN	0	0.0333227	0.0825697	0	0	0.101759	0	0.145969	0.683571	0	0.0806581	0	0.0816456	0.0401712	0.0298917	0
IDN	0.145352	0.00218454	0	0	0.0114004	0.00522115	0	0.00111333	0.0848826	0	0.0033179	0	0.00114857	0.0300092	0.00752319	0
IND	0.0130124	0.0110767	0.0481093	0.000783676	0.049689	0.0459628	0.0282117	0.0165262	0.0152937	0.00150674	0.0184887	0.00152159	0.0739901	0.0224991	0.0873064	0
IRL	0.0148929	0.0445968	0.91327	0.0142151	0.121096	1.07708	0.067391	0.0355609	0.777512	0.490799	0.425746	0.0138343	1.58165	0.135647	0.0345528	0
ITA	0.0156221	0.0195163	0.144157	0.0107721	0.0520827	0.0372775	0.0808789	0.0441021	0.0782203	0.00947854	0.045268	0.00491256	0.0479675	0.0151993	0.0150861	0
JPN	0.00141457	0.000573461	0.0704997	0.000567675	0.0150983	0.0188766	0.0143989	0.00479514	0.0699333	0.00621086	0.0216065	0.0116729	0.0328556	0.026607	0.0181557	0
KOR	0	0	0.0233285	0.00385229	0.0211451	0.0294923	0.000203395	0.0390588	0.0320868	0	0.0433741	0.00740191	0.0139261	0.0321646	0.0120291	0
LTU	0	0	0	0	0	0	0	0	0	0	0	0	0	0	0	0
LUX	0	0	0	0	0	0	0	0	1.20887	0.10838	0.4154	0	0	0.314733	0.0137334	0
LVA	0	0	0	0	0	0	0	0	0	0	0	0	0	0	0	0
MEX	0.0234389	0.050305	0.225238	0.0341198	0.273708	0.131323	0.309225	0	0.251461	0	0.0287756	0	0.0573958	0.0386465	0.0170046	0
MLT	0	0	0	0	0	0	0	0	0	0	0	0	0	0	0	0
NLD	0.0223884	0.0841713	0.522506	0.040459	0.112266	0.463511	0.25817	0.161697	0.195694	0.0313811	0.0404027	0.0237411	0.124897	0	0.0273518	0
POL	0	0.0676325	0.126301	0.0383597	0.0157334	0.0272971	0	0.168799	0.061318	0.00682593	0.124403	0.00104817	0.0247584	0.0557858	0.0144136	0
PRT	0	0.0385216	0.278332	0.0150219	0.0232485	0.030113	0	0.117917	0.0209093	0.012481	0.220792	0.00541084	0.0132566	0.00130529	0.0197277	0
ROU	0	0	0	0	0	0	0	0	0	0	0	0	0	0	0	0
RUS	0.0166093	0.0320159	0.0440207	0	0.0112906	0.00692003	0.00346002	0	0.0641507	0	0.0062651	0	0.00344864	0.00895838	0.00354617	0
SVK	0	0	0	0	0	0	0	0	0	0	0	0	0	0	0	0
SVN	0	0	0	0	0	0	0	0	0	0	0	0	0	0	0	0
SWE	0	0.0257234	0	0.025328	0.0633191	0	0.052114	0.240569	0.0431327	0.0179298	0.0986479	0.0102705	0.0483893	0	0.0295369	0
TUR	0	0.0135408	0.107684	0	0.0060293	0	0.00354558	0	0.112733	0	0.0287275	0	0.00712031	0.00802748	0.00263332	0
TWN	0	0.0295631	0	0	0.0146429	0.0451654	0.00488274	0	0.184646	0.0123293	0.023931	0.0067994	0.0433653	0	0.0276105	0
USA	0	0	0	0	0	0	0	0	0	0	0	0	0	0	0	0
ROW	0.0746406	0.017632	0.192452	0.00799547	0.101275	0.134807	0.060493	0.029474	0.0780678	0.00687701	0.0746944	0.00904545	0.0340958	0.0345632	0.0236201	0
Sectors list
1	Mining
2	Food
3	Chemicals
4	Primary and fabricated metals
5	Machinery
6	Computers and electronic products
7	Electrical equipment, appliances, and components
8	Transportation Equipment
9	Rest of Manufacturing
10	Other Industries
11	Wholesale Trade
12	Retail Trade
13	Information
14	Finance and insurance
15	Professional, scientific, and technical services
16	Other Services
