# Supplementary material for: The carbon footprint of the U.S. multinationals’ foreign affiliates
Source: Nat Commun. 2019 Apr 11;10:1672. doi: 10.1038/s41467-019-09473-7 (PMC6459871; doi:10.1038/s41467-019-09473-7)
Supplement: Supplementary file 12 — Supplementary Data 9 [file 41467_2019_9473_MOESM12_ESM.xlsx]

## Sheet: Hoja1
File Name: Supplementary Data 9
Description: US-MNE' compensation of employees participation over total compensation of employees
	1	2	3	4	5	6	7	8	9	10	11	12	13	14	15	16
AUS	0.0756998	0.112325	0.259641	0.0818373	0.139962	0.085381	0.320179	0.199046	0.0660026	0.0429823	0.0712286	0.00783926	0.157349	0.0567736	0.0352707	0
AUT	0.00604219	0.0281551	0.0884247	0.00170729	0.0398495	0.0392547	0.075691	0.138951	0.0370529	0.0136778	0.0510561	0.00390779	0.0541124	0.0105685	0.0106256	0
BEL	0	0.0911298	0.23928	0.0331337	0.155024	0.021889	0.156254	0.382564	0.11399	0	0.0820798	0.0134566	0.11057	0.0486031	0.0234154	0
BGR	0	0	0	0	0	0	0	0	0	0	0	0	0	0	0	0
BRA	0.0588567	0.0340252	0.151779	0.0211402	0.0729534	0.0563927	0.168246	0.132719	0.0342958	0	0.0379734	0	0.088733	0.0282581	0.0119046	0
CAN	0.106076	0.174131	0.402294	0.0944191	0.172289	0.227698	0.206152	0.355121	0.165962	0.123785	0.118581	0.141311	0.143291	0.0748644	0.0814452	0
CHN	0.00135027	0.00592808	0.0283817	0.00333522	0.0120031	0.0325534	0.0320826	0.00964283	0.00592686	0.00222721	0.0141246	0.033626	0.0215077	0.00566719	0.0138895	0
CYP	0	0	0	0	0	0	0	0	0	0	0	0	0	0	0	0
CZE	0	0	0.119873	0.0114537	0.0276698	0.0826244	0.0741303	0.149152	0.0449755	0	0.0398354	0	0.0548458	0.0605898	0.00787579	0
DEU	0.0879215	0.0330243	0.138721	0.0261445	0.0377306	0.0489413	0.0666563	0.099712	0.079696	0.0255823	0.0642313	0.0067594	0.0540958	0.0185288	0.016657	0
DNK	0.0867008	0.0124691	0.0439757	0.0233691	0.0621573	0.0281644	0.0232663	0.00423655	0.0464266	0.0188899	0.0296707	0.00414571	0.0337617	0.00669963	0.0438722	0
ESP	0.00802705	0.0271254	0.138272	0.0241522	0.0137367	0.172929	0.121636	0.141624	0.0249445	0.0125432	0.056696	0.00273122	0.0494298	0.0199822	0.00890631	0
EST	0	0	0	0	0	0	0	0	0	0	0	0	0	0	0	0
FIN	0	0	0.12537	0.00201578	0.0438714	0.0364541	0.0179774	0	0.031467	0.00682009	0.032415	0.000476662	0.0346162	0.00381121	0.0162209	0
FRA	0.0296825	0.0364786	0.23413	0.0332289	0.0854513	0.101784	0.0714949	0.0762554	0.0770447	0.043624	0.0642856	0.01318	0.04806	0.0201237	0.0108175	0
GBR	0.129717	0.0648917	0.202093	0.0501064	0.148525	0.17473	0.108327	0.135178	0.0769074	0.0755568	0.0834766	0.0730491	0.167296	0.21696	0.0749472	0
GRC	0.00131969	0.0192364	0.130171	0	0.00311438	0	0	0	0.0306106	0.00537318	0.0198953	0.000495991	0.0144219	0.0134874	0.00824208	0
HUN	0.0147057	0.0278363	0.0584612	0.065382	0.0557724	0.0896956	0	0.161411	0.0899944	0.0137707	0.0361587	0.00171868	0.0671626	0.0673766	0.022934	0
IDN	0.0949438	0.00278156	0.0158352	0.00102597	0.014946	0.0145404	0	0.00108032	0.0179794	0.00123399	0.00118594	0.000126189	0.0013333	0.0760982	0.00364901	0
IND	0.00948303	0.00995679	0.0756952	0.00237682	0.0409779	0.0820851	0.0229075	0.0549854	0.00972958	0	0.0206672	0	0.10844	0.0283688	0.138097	0
IRL	0	0.0483676	0.545445	0.0179389	0.107951	0.491792	0.0409532	0.0296241	0.321859	0	0.0527287	0.0134624	0.147544	0.116799	0.0513423	0
ITA	0.0195922	0.0115027	0.127992	0.00985143	0.0292865	0.033386	0.0858185	0.0502069	0.0131834	0.0123838	0.0301424	0.00303558	0.0581563	0.0108788	0.012929	0
JPN	0.00152653	0.000730742	0.0878424	0.000576761	0.0252927	0.0237703	0.0154206	0.00635617	0.0132856	0.00788242	0.0187422	0.0102341	0.0806571	0.0720011	0.013449	0
KOR	0.00387129	0.0078158	0.0298622	0.00367554	0.0180407	0.0232142	0.0010532	0.0429425	0.0103897	0.00503739	0.0375143	0.00514181	0.0158779	0.027212	0.00987332	0
LTU	0	0	0	0	0	0	0	0	0	0	0	0	0	0	0	0
LUX	0	0	0	0	0	0.0174525	0	0	0.489626	0	0.000638882	0.00991917	0	0.070662	0	0
LVA	0	0	0	0	0	0	0	0	0	0	0	0	0	0	0	0
MEX	0.114248	0.0895097	0.262987	0.0895956	0.343371	0.208255	0.343634	0	0.306124	0	0.0588948	0	0.0766083	0.198616	0.0332693	0
MLT	0	0	0	0	0	0	0	0	0	0	0	0	0	0	0	0
NLD	0.206155	0.0935334	0.446456	0.0369087	0.0967737	0.0707103	0.163235	0.128731	0.0901645	0.053514	0.0503603	0.0183693	0.182058	0.02273	0.0213953	0
POL	0.000181948	0.0594804	0.114909	0.0300887	0.0211087	0.0568513	0.174647	0.171638	0.037321	0.00389045	0.0406148	0.00302587	0.0366502	0.0808078	0.028188	0
PRT	0	0.031236	0.179206	0.0116044	0.0270363	0.0327101	0	0.129636	0.0165737	0.0116065	0.0237317	0.00391773	0.0338753	0.00709988	0.0173133	0
ROU	0	0	0	0	0	0	0	0	0	0	0	0	0	0	0	0
RUS	0.00407102	0.0276884	0.0260389	0	0.00851249	0.0111874	0.00350976	0.0211752	0.019051	0.00455773	0.00468356	8.23035e-05	0.00424773	0.00924351	0.00279577	0
SVK	0	0	0	0	0	0	0	0	0	0	0	0	0	0	0	0
SVN	0	0	0	0	0	0	0	0	0	0	0	0	0	0	0	0
SWE	0	0.0198682	0.133041	0.02309	0.0479903	0.0288573	0.0459982	0.3265	0.0623871	0.0221248	0.0423607	0.0082301	0.0649012	0.0441897	0.0258451	0
TUR	0	0.0173975	0.120299	0.00187843	0.00735845	0.00219571	0.00292761	0.0488858	0.0197876	0.00259348	0.0464859	0.000354175	0.0161797	0.0209265	0.00970573	0
TWN	0	0.0111174	0.0346929	0.00134473	0.0104215	0.0448116	0.0113807	0	0.0292053	0.0168907	0.0192509	0.00320584	0.0337269	0.0326322	0.023407	0
USA	0	0	0	0	0	0	0	0	0	0	0	0	0	0	0	0
ROW	0.186325	0.0182195	0.111201	0.03354	0.141491	0.129478	0.0533689	0.0244062	0.0596958	0.0204563	0.0590339	0.00493039	0.0489327	0.0936894	0.0321517	0
Sectors list
1	Mining
2	Food
3	Chemicals
4	Primary and fabricated metals
5	Machinery
6	Computers and electronic products
7	Electrical equipment, appliances, and components
8	Transportation Equipment
9	Rest of Manufacturing
10	Other Industries
11	Wholesale Trade
12	Retail Trade
13	Information
14	Finance and insurance
15	Professional, scientific, and technical services
16	Other Services
