# Supplementary material for: The carbon footprint of the U.S. multinationals’ foreign affiliates
Source: Nat Commun. 2019 Apr 11;10:1672. doi: 10.1038/s41467-019-09473-7 (PMC6459871; doi:10.1038/s41467-019-09473-7)
Supplement: Supplementary file 13 — Supplementary Data 10 [file 41467_2019_9473_MOESM13_ESM.xlsx]

## Sheet: Hoja1
File Name: Supplementary Data 10
Description: US-MNE' employment participation over total employment
	1	2	3	4	5	6	7	8	9	10	11	12	13	14	15	16
AUS	0.0281105	0.0530459	0.124313	0.0247099	0.0594045	0.0292325	0.124725	0.0521716	0.0254408	0.0238944	0.0273498	0.00442582	0.0518932	0.022537	0.0135122	0
AUT	0.00839553	0.0126008	0.0563881	0.00233253	0.0210814	0.0240479	0.0665941	0.0860984	0.0184519	0.00576826	0.0189947	0.00198404	0.0199549	0.00658059	0.0032483	0
BEL	0.0204039	0.0588705	0.165034	0.0215103	0.121792	0.0219604	0.109802	0.279763	0.0634867	0.0516511	0.0486566	0.00561413	0.0407674	0.0284119	0.00813949	0
BGR	0	0	0	0	0	0	0	0	0	0	0	0	0	0	0	0
BRA	0.0188771	0	0.0379375	0.00395271	0.0209375	0.0146474	0	0.0541642	0.00926931	0	0.00356767	0	0.0203213	0.00843219	0.00130018	0
CAN	0.0307611	0.0708511	0.184236	0.032242	0.0674129	0.127458	0.118624	0.165299	0.0623076	0.0687085	0.0530843	0.0970668	0.0432779	0.0286048	0.0324563	0
CHN	9.57472e-05	0.000839751	0.00259782	0.0007999	0.00158195	0.00407527	0.00481955	0.00243676	0.00057964	0.000346076	0.00143187	0.00142073	0.000994317	0.000932613	0.00377462	0
CYP	0	0	0	0	0	0	0	0	0	0	0	0	0	0	0	0
CZE	0	0	0.0368711	0.00437575	0.0153648	0.027516	0.0461079	0.0877684	0.0129021	0.00352922	0.0113358	0.000768419	0.0134624	0.0274545	0.00198229	0
DEU	0.0418009	0.0086526	0.0934327	0.0139645	0.0250969	0.0370171	0.051824	0.0894583	0.0359817	0.0147501	0.0308004	0.00486951	0.0157106	0.00776106	0.00557253	0
DNK	0.0576461	0.0128968	0.0359688	0.011841	0.0440446	0.0155855	0.0187026	0.00409474	0.027967	0.0118261	0.0134974	0.00334438	0.0129989	0.00367144	0.016894	0
ESP	0.00442687	0.0116719	0.0637053	0.0100126	0.00667371	0.0488414	0.0921949	0.0832012	0.0104512	0.00817193	0.0157276	0.00145146	0.0136652	0.013184	0.00327285	0
EST	0	0	0	0	0	0	0	0	0	0	0	0	0	0	0	0
FIN	0	0.00364735	0.073616	0.00182676	0.0276825	0.0301214	0.0192777	0.00916208	0.0143362	0.00370236	0.0196166	0.000370657	0.0174914	0.00254799	0.00609187	0
FRA	0.0134014	0.0221076	0.203361	0.0201126	0.0591606	0.0581592	0.0601846	0.0601695	0.0397423	0.045667	0.0325402	0.00633554	0.0189456	0.00758819	0.0046641	0
GBR	0.0847077	0.0363582	0.10582	0.0398762	0.1053	0.111302	0.0896902	0.0900378	0.0541896	0.0662627	0.0283475	0.074433	0.0490629	0.044256	0.0231552	0
GRC	0	0.00526325	0.0235256	0.00232258	0.00200006	0.00260221	0	0	0.00403039	0.00190232	0.0043512	0.000124259	0.00466867	0.00851442	0.00203003	0
HUN	0	0.00449842	0.0158572	0	0.0180484	0.0250472	0	0.0759012	0.0325657	0.00361057	0.0122802	0.000548972	0.0178115	0.024636	0.00756113	0
IDN	0.0133351	0	0.0131374	0	0.00612855	0.0130193	0	0.00106961	0.00400419	0.000211187	0.00013046	1.14318e-05	0.00030951	0.00257671	0.000484176	0
IND	0.000170545	0.000340919	0.00477188	0.000110025	0.00483855	0.0100186	0.0049148	0.0052369	0.000325511	0	0.00133498	0	0.00951876	0.00417437	0.0142312	0
IRL	0.0183762	0.0172845	0.324424	0.0104565	0.0371342	0.179861	0.024388	0.0178182	0.160794	0.0175543	0.03216	0.00447517	0.0947123	0.0727966	0.0190636	0
ITA	0.00871142	0.00457343	0.0710537	0.00491403	0.0188093	0.0191559	0.0543062	0.0406019	0.0053811	0.00685574	0.0102887	0.00176189	0.0200592	0.00554718	0.00362443	0
JPN	0.00108701	0.000147339	0.0353283	0.000254531	0.00946061	0.00887525	0.00539781	0.00247611	0.0028398	0.00236405	0.00647891	0.00697463	0.0133473	0.0201036	0.00326426	0
KOR	0.00234213	0.00132881	0.0104807	0.00102124	0.00521459	0.00880148	0.000241136	0.0174436	0.00170576	0.00343969	0.00359672	0.000769245	0.00343705	0.00615108	0.00153093	0
LTU	0	0	0	0	0	0	0	0	0	0	0	0	0	0	0	0
LUX	0	0	0.333114	0.0109007	0.0376665	0.0231838	0	0	0.208926	0	0	0.00575848	0	0.0550642	0.0100829	0
LVA	0	0	0	0	0	0	0	0	0	0	0	0	0	0	0	0
MEX	0.0326034	0.0160395	0.0446925	0.0165224	0.0384093	0.0318176	0.0651982	0	0.0420935	0	0.00936485	0	0.0439909	0.0542715	0.00301738	0
MLT	0	0	0	0	0	0	0	0	0	0	0	0	0	0	0	0
NLD	0.145573	0.0509844	0.326219	0.0196628	0.063848	0.0401185	0.116708	0.0716961	0.0434705	0.0357953	0.0282248	0.0123496	0.0858033	0.0123106	0.0075955	0
POL	0	0.0177977	0.0502684	0.00867586	0.00694056	0.0217999	0	0.0655712	0.0103987	0.00226311	0.00669647	0.000325855	0.0077102	0.0305243	0.00634381	0
PRT	0	0.00903407	0.0588379	0.00408101	0.0126046	0.0128979	0.0147404	0.0727854	0.00345429	0.00365104	0.00466773	0.00181481	0.0103906	0.0040186	0.00237111	0
ROU	0	0	0	0	0	0	0	0	0	0	0	0	0	0	0	0
RUS	0.00254033	0.00481319	0.00476616	0	0.00140466	0.00134883	0.000599479	0.00301636	0.00331287	0.000706283	0.000644274	1.04186e-05	0.000642188	0.00292948	0.000376455	0
SVK	0	0	0	0	0	0	0	0	0	0	0	0	0	0	0	0
SVN	0	0	0	0	0	0	0	0	0	0	0	0	0	0	0	0
SWE	0	0	0.0716375	0.0132777	0.0212312	0.0207416	0.0263985	0.134616	0.0282184	0.0185671	0.016113	0.00653608	0.028719	0.0217158	0.0103944	0
TUR	0	0.00237418	0.0268004	0.000117291	0.00134859	0.000386071	0	0.0148758	0.0018498	0.000478454	0.00166057	3.68822e-05	0.00169306	0.00486831	0.00108191	0
TWN	0	0.0029904	0.0121124	0.00062206	0.00406428	0.00954393	0.00236953	0	0.00391249	0	0.0049764	0	0.0167058	0.0158444	0.00385243	0
USA	0	0	0	0	0	0	0	0	0	0	0	0	0	0	0	0
ROW	0.0199396	0.00247872	0.0159645	0.00399481	0.00687126	0.0117365	0.0047725	0.00274943	0.0053225	0.00110814	0.00512628	0.000237886	0.0185931	0.00974144	0.00190257	0
Sectors list
1	Mining
2	Food
3	Chemicals
4	Primary and fabricated metals
5	Machinery
6	Computers and electronic products
7	Electrical equipment, appliances, and components
8	Transportation Equipment
9	Rest of Manufacturing
10	Other Industries
11	Wholesale Trade
12	Retail Trade
13	Information
14	Finance and insurance
15	Professional, scientific, and technical services
16	Other Services
