# Supplementary material for: The carbon footprint of the U.S. multinationals’ foreign affiliates
Source: Nat Commun. 2019 Apr 11;10:1672. doi: 10.1038/s41467-019-09473-7 (PMC6459871; doi:10.1038/s41467-019-09473-7)
Supplement: Supplementary file 14 — Supplementary Data 11 [file 41467_2019_9473_MOESM14_ESM.xlsx]

## Sheet: Hoja1
File Name: Supplementary Data 11
Description: US-MNE' capital compensation participation over total capital compensation
	1	2	3	4	5	6	7	8	9	10	11	12	13	14	15	16
AUS	0.0607581	0.113396	0.244086	0.0412009	0.776157	0.112862	0.457718	0.0456027	0.14889	0	0.12325	0.00726223	0.0559098	0.0735434	0.107399	0
AUT	0.00189355	0.0407664	0.0457726	0.0198945	0.322013	0.123662	0.332848	0.0074799	0.0532202	0	0	0.0275161	0	0.0277865	0.00649794	0
BEL	0.0285802	0.0891681	0.0260909	0	0.134691	0	0.611555	0.410158	0.0685366	0.0332385	0.218991	0.00911387	0.0510852	0.555338	0	0
BGR	0	0	0	0	0	0	0	0	0	0	0	0	0	0	0	0
BRA	0.0504091	0.0747943	0.220728	0	0.0756035	0	0.439068	0.996612	0.0982302	0.00212315	0.0501871	0.00751357	0.0652435	0.0275949	0.0387684	0
CAN	0.0928746	0.177368	0.897016	0	0.28526	0	0.504138	0	-0.170266	0.0860662	0.236428	0.169092	0.076	0.183897	0.139511	0
CHN	0.0136174	0.00171169	0.0257419	2.95667e-05	0.0145948	0.0206456	0.0153209	0.0147606	0.00252514	0.00117627	0.0064014	0.0052493	0.00205401	0.00192536	0.00476007	0
CYP	0	0	0	0	0	0	0	0	0	0	0	0	0	0	0	0
CZE	0	0	0.318856	0	0.0763341	0.0877984	0.0526791	0.0626316	0.0932984	0.00105242	0.0959936	0	0	0	0.0800887	0
DEU	0.707022	0.120843	0.239678	0.0473573	0.142057	0.258416	0.276435	0	-0.0281247	0	0.102683	-0.458137	0	0.0366582	0.0132561	0
DNK	0	0.0548221	0.15854	0.134327	0.366905	0.272848	0	-0.0179204	0.257255	0	0	0	0.0359688	0	0.182936	0
ESP	0.0434704	0.0149723	0.191762	0	0	0.137325	0	0	-0.0343065	0	0.0797659	0.0263077	0.00405997	0.0123141	0.0107944	0
EST	0	0	0	0	0	0	0	0	0	0	0	0	0	0	0	0
FIN	0	0.00293311	0.0681224	0	0	0.114691	0.0168354	0	0.0509555	0	0.0584431	0	0	0.0220561	0.138639	0
FRA	0.122353	0.0912636	0.187562	0.0319127	0.657737	0.473091	0.421133	0	-0.0191409	0	0.0753363	0.0193317	0.037865	0.0527622	0.0104096	0
GBR	0.173765	0.326653	0.379573	0.231512	0.547876	0	1.18727	-0.438519	0.563407	0	0.436225	0.281429	0.302275	0.181362	0.0306115	0
GRC	0	0	0.605397	0	-0.257079	0	0	0	0.0656079	0	0.0217278	0	0.00180299	0	-0.013796	0
HUN	0	0.0648821	0.0971204	0.109131	0	0.064632	0	0.0948438	1.47546	0	0.139721	0	0	0.0744452	0.0457037	0
IDN	0.147644	0	0.0114221	0	0	0.00064079	0	0.000712243	0.0281239	0	0.00417259	0	0.00127189	0.0303218	0.173579	0
IND	0.0153369	0.00793548	0.044021	6.27597e-05	0.038919	0.0221699	0.0299514	0.000103422	0.0107197	0	0.0152359	0.000115689	0.0289208	0.0341059	0.0500399	0
IRL	0	0.0413334	0.95301	0	0.119227	1.5455	0.0782951	0	1.05919	-0.803156	0.512758	0.00685948	41.1288	0.374537	0.00209108	0
ITA	0.0153771	0.0650251	0.189703	0	0.196669	0.021905	0.0315432	0	-0.0349907	0	0.0836372	-0.0114773	0.0341536	0.025436	0.0305203	0
JPN	0.000727479	0.000348824	0.0599141	0.000601549	0	0	0.000945569	0.000715721	0.0251066	0.000521146	0.0128077	0.0147377	0.0152507	0.0515303	0.0565416	0
KOR	0	0	0.0133426	0.00463224	0.0221282	0.0220952	0	0	0.0115426	0	0.0344383	0.00983966	0.0140523	0.07492	0.0367362	0
LTU	0	0	0	0	0	0	0	0	0	0	0	0	0	0	0	0
LUX	0	0	0	0	0	0	0	0	-9.94543	0.692152	0	0	0	0.996011	0	0
LVA	0	0	0	0	0	0	0	0	0	0	0	0	0	0	0	0
MEX	0.0194539	0.0283981	0.197621	0.0145178	0.143226	0.0186237	0.227476	0.11081	0.0628799	0	0.0147862	0	0.0410234	0.107951	0.00889793	0
MLT	0	0	0	0	0	0	0	0	0	0	0	0	0	0	0	0
NLD	0.00849	0.0639182	0.689094	0.0443253	0.246843	-1.86078	0	0	0.0563866	0	0	0.222094	0.0072226	0.0209094	0.0782991	0
POL	0	0.0816103	0.151057	0.00775957	0.00454291	0	0	0.153557	0.040896	0.037263	0.0311054	0	0.0182039	0.0662474	0.00904944	0
PRT	0	0.0438569	0.398258	0.0142383	0	0.0196773	0	0.052203	0.0228611	0	0.179267	0.00770871	0.00387805	0	0.0251748	0
ROU	0	0	0	0	0	0	0	0	0	0	0	0	0	0	0	0
RUS	0.0191729	0.0320854	0.0520102	0	0.0142895	0	0.00253878	0	0.0313925	0	0.00674484	0	0.00318212	0.0161091	0.00618167	0
SVK	0	0	0	0	0	0	0	0	0	0	0	0	0	0	0	0
SVN	0	0	0	0	0	0	0	0	0	0	0	0	0	0	0	0
SWE	0	0	0	0.00427256	0	0	0.00330803	0	-0.00177045	0	0.0265698	0.00194971	0.00256224	0	0.00481042	0
TUR	0	0	0.0679358	0	0.0026111	0	0.00506685	0.0131327	0.025738	0	0.0197949	0	0.00440317	0.00645108	0.00185222	0
TWN	0	0.00733418	0.0475	0	0.0255565	0.0339032	0	0	0.435113	0.000380854	0.0282295	0.00871191	0.0556748	0.0635097	0.0504116	0
USA	0	0	0	0	0	0	0	0	0	0	0	0	0	0	0	0
ROW	0.0778661	0.0056	0.171646	0.00175464	0.150111	0.182443	0.0311629	0.00476801	0.0519993	0.0095412	0.048622	0.00117317	0.0171275	0.078626	0.0107906	0
Sectors list
1	Mining
2	Food
3	Chemicals
4	Primary and fabricated metals
5	Machinery
6	Computers and electronic products
7	Electrical equipment, appliances, and components
8	Transportation Equipment
9	Rest of Manufacturing
10	Other Industries
11	Wholesale Trade
12	Retail Trade
13	Information
14	Finance and insurance
15	Professional, scientific, and technical services
16	Other Services
