# Supplementary material for: The carbon footprint of the U.S. multinationals’ foreign affiliates
Source: Nat Commun. 2019 Apr 11;10:1672. doi: 10.1038/s41467-019-09473-7 (PMC6459871; doi:10.1038/s41467-019-09473-7)
Supplement: Supplementary file 15 — Supplementary Data 12 [file 41467_2019_9473_MOESM15_ESM.xlsx]

## Sheet: Hoja1
File Name: Supplementary Data 12
Description: Data on activities of multinational enterprises
U.S. Direct Investment Abroad,All Majority-owned Foreign Affiliates (data for 2009 and forward),Value Added (Gross Product)
Bureau of Economic Analysis
By Country and Industry (NAICS) (Millions of Dollars) <br/>
https://apps.bea.gov/iTable/iTable.cfm?isuri=1&reqid=2&step=1
DATA FILTERED
Data displayed following the WIOD list of countries order
		AUS	AUT	BEL	BGR	BRA	CAN	CHN	CYP	CZE	DEU	DNK	ESP	EST	FIN	FRA	GBR	GRC	HUN	IDN	IND	IRL	ITA	JPN	KOR	LTU	LUX	LVA	MEX	MLT	NLD	POL	PRT	ROU	RUS	SVK	SVN	SWE	TUR	TWN	USA	ROW
Mining	1	9238	8	0	0	1836	13507	2315	0	0	1097	0	38	0	0	198	8605	1	0	9476	407	15	106	8	0	0	0	0	1541	0	475	0	0	0	1634	0	0	0	0	0	0	89057
Food	2	2238	275	886	0	2672	3906	824	0	0	2168	93	799	0	0	1691	4080	132	88	89	207	375	701	81	0	0	0	0	2201	0	1748	883	139	0	934	0	0	124	219	130	0	4320
Chemicals	3	1840	290	2917	0	6149	7353	5481	0	321	9820	227	2904	0	402	6464	6775	0	161	0	1144	17978	3361	5495	432	0	0	0	3029	0	6546	648	453	0	522	0	0	0	763	0	0	19102
Primary and fabricated metals	4	1298	41	271	0	663	1182	438	0	36	2589	92	336	0	7	1485	1585	0	0	0	26	19	541	78	128	0	0	0	556	0	422	333	45	0	0	0	0	184	0	0	0	1135
Machinery	5	882	673	669	0	1971	2256	2043	0	196	4667	437	93	0	199	3451	3863	6	0	23	645	121	2274	1111	394	0	0	0	946	0	953	89	40	0	142	0	0	438	40	88	0	4525
Computers and electronic products	6	325	338	0	0	527	1323	5037	0	309	4945	185	1191	0	275	2587	2907	0	270	54	580	7352	896	1720	1160	0	0	0	1077	0	1939	118	56	0	48	0	0	0	0	925	0	13870
Electrical equipment, appliances, and components	7	313	198	211	0	887	440	1216	0	68	1467	20	190	0	0	442	602	0	0	0	89	115	486	328	2	0	0	0	634	0	270	0	0	0	6	0	0	86	3	25	0	1556
Transportation Equipment	8	1373	616	1720	0	5493	4824	1381	0	720	9228	8	1950	0	0	2195	4574	0	419	18	291	25	792	485	1385	0	0	0	0	0	590	1084	187	0	0	0	0	1164	0	0	0	2138
Rest of Manufacturing	9	4713	714	4279	0	5723	19729	2213	0	1970	21018	503	1584	0	473	9354	26093	2653	3000	3131	928	6807	8162	10053	1291	0	1285	0	8334	0	5143	1508	270	0	1844	0	0	609	4758	1979	0	25549
Other Industries	10	3404	433	0	0	0	15834	2428	0	0	6441	0	1495	0	129	7040	10995	138	0	0	529	8346	1903	3349	0	0	357	0	0	0	2306	404	300	0	0	0	0	669	0	309	0	9012
Wholesale Trade	11	6219	1300	4764	0	2901	11893	3086	0	588	10427	636	2761	0	1054	7640	16658	510	416	114	1265	4369	4236	8233	1150	0	1327	0	1915	0	2134	3463	2484	0	753	0	0	2149	745	1002	0	40511
Retail Trade	12	354	138	222	0	0	14870	1152	0	0	3859	21	403	0	3	1660	16512	8	0	0	170	95	393	2510	261	0	0	0	0	0	559	31	50	0	0	0	0	135	0	181	0	3047
Information	13	2602	222	925	0	2872	2756	800	0	199	1479	142	437	0	84	1366	12615	40	268	19	1397	6328	1833	3604	210	0	0	0	1391	0	1937	273	81	0	93	0	0	310	79	347	0	6482
Finance and insurance	14	6034	219	2708	0	1335	6415	328	0	311	1886	0	513	0	17	3190	23544	9	209	533	1546	2695	1562	6873	1647	0	3938	0	1556	0	0	824	21	0	488	0	0	0	216	0	0	15138
Professional, scientific, and technical services	15	4046	331	1403	0	1624	7388	1700	0	189	5974	1386	973	0	461	3537	16296	175	350	55	5351	837	2735	7246	640	0	83	0	917	0	2715	402	305	0	284	0	0	1292	75	306	0	9275
Other Services	16	0	0	0	0	0	0	0	0	0	0	0	0	0	0	0	0	0	0	0	0	0	0	0	0	0	0	0	0	0	0	0	0	0	0	0	0	0	0	0	0	0
		44879	5796	20975	0	34653	113676	30442	0	4907	87065	3750	15667	0	3104	52300	155704	3672	5181	13512	14575	55477	29981	51174	8700	0	6990	0	24097	0	27737	10060	4431	0	6748	0	0	7160	6898	5292	0	244717
