# Supplementary material for: The carbon footprint of the U.S. multinationals’ foreign affiliates
Source: Nat Commun. 2019 Apr 11;10:1672. doi: 10.1038/s41467-019-09473-7 (PMC6459871; doi:10.1038/s41467-019-09473-7)
Supplement: Supplementary file 16 — Supplementary Data 13 [file 41467_2019_9473_MOESM16_ESM.xlsx]

## Sheet: Hoja1
File Name: Supplementary Data 13
Description: Data on activities of multinational enterprises
U.S. Direct Investment Abroad,All Majority-owned Foreign Affiliates (data for 2009 and forward),Employment
Bureau of Economic Analysis
By Country and Industry (NAICS) (Thousands of Employees) <br/>
https://apps.bea.gov/iTable/iTable.cfm?isuri=1&reqid=2&step=1
DATA FILTERED
Data displayed following the WIOD list of countries order
		AUS	AUT	BEL	BGR	BRA	CAN	CHN	CYP	CZE	DEU	DNK	ESP	EST	FIN	FRA	GBR	GRC	HUN	IDN	IND	IRL	ITA	JPN	KOR	LTU	LUX	LVA	MEX	MLT	NLD	POL	PRT	ROU	RUS	SVK	SVN	SWE	TUR	TWN	USA	ROW
Mining	1	13.6	0.1	0.1	0	10.1	19	2.5	0	0	4.2	0.3	0.2	0	0	0.6	9.1	0	0	26.2	1	0.3	0.7	0.1	0.1	0	0	0	14.8	0	1.8	0	0	0	4.4	0	0	0	0	0	0	83
Food	2	20.5	1.4	7.2	0	0	33.5	28.9	0	0	9.5	1.3	8.9	0	0.2	15.5	21.6	1.5	1.6	0	6.7	1.5	4.3	0.4	0.8	0	0	0	58.5	0	11.5	16.9	1.8	0	16	0	0	0	2.1	0.8	0	82.9
Chemicals	3	11.8	2.3	17.2	0	42.3	35.6	65.9	0	2.9	49.5	1.5	17.5	0	2.1	39.2	44.6	2.2	1.4	5.3	22.1	17	23.9	24.3	4.7	0	0.8	0	32.3	0	33.2	9.7	2.2	0	4.4	0	0	3.3	5.7	3.9	0	105.8
Primary and fabricated metals	4	8.9	0.5	3.4	0	9.2	19.2	22.8	0	1.8	22.1	0.8	6.3	0	0.2	14.4	20.4	0.4	0	0	1	0.4	6.7	0.7	1.4	0	0.2	0	15.2	0	3.7	6.2	0.7	0	0	0	0	2.6	0.1	0.6	0	33.7
Machinery	5	8.4	3.2	7.2	0	29	19.1	50.9	0	4.1	42.1	4.4	1.9	0	2.6	28.6	39.4	0.1	2.5	0.7	18	1	19.3	14.1	5.9	0	0.2	0	26.7	0	9.6	2.6	1	0	3.8	0	0	4	0.8	1.8	0	43.8
Computers and electronic products	6	3	2.6	1.2	0	13.8	20.2	156.6	0	7.4	40	1	8.9	0	2.5	20.1	41.2	0.1	5.9	4.1	21.2	17.7	10.3	17.1	14.6	0	0.1	0	57	0	4.4	6.1	0.7	0	1.8	0	0	2.2	0.1	14.5	0	192.8
Electrical equipment, appliances, and components	7	3.2	1.8	1.5	0	0	4.7	46.3	0	3.1	14	0.3	4.2	0	0.4	5.2	8.3	0	0	0	2.6	0.6	7.3	2.6	0.1	0	0	0	29.2	0	3.2	0	0.2	0	0.2	0	0	0.7	0	0.9	0	19.6
Transportation Equipment	8	11.7	5.1	17.6	0	68.7	70.9	38.6	0	21.1	112.2	0.1	30.6	0	0.3	31.1	49.1	0	11	0.7	19.8	0.4	17.2	4.8	25.1	0	0	0	0	0	5.6	31.9	4.6	0	6.4	0	0	19.6	7.5	0	0	47
Rest of Manufacturing	9	21.3	6	15.5	0	130.3	94.4	100.9	0	10.7	77.6	4.6	15.9	0	3.2	55.5	73.1	2.2	16.1	44.5	29	18.3	15.8	14.1	4.7	0	5.4	0	262.1	0	22.8	24.2	2.9	0	18.6	0	0	9	7.2	6.6	0	303.9
Other Industries	10	80.5	6	27.8	0	0	233.8	212.2	0	5.5	82.4	5.3	40.7	0	2.4	211.9	282.4	3.8	4.9	13.3	0	13.1	42.3	38.5	28.1	0	0	0	0	0	49.5	16.4	7.4	0	32.7	0	0	15.2	6	0	0	267.7
Wholesale Trade	11	27.5	6.4	15.8	0	19.3	87.2	44.4	0	6	71.8	3.9	19.1	0	3	53.8	65.5	3.7	3	1.7	23.8	4.3	23	35.2	11.2	0	0	0	30.7	0	23.2	11.1	2.8	0	7.6	0	0	7.5	4.2	11.4	0	154.1
Retail Trade	12	9.4	1	2.2	0	0	310.9	118.5	0	0.6	22.7	0.9	4.4	0	0.1	15.6	233.7	0.2	0.4	0.1	0	1.2	6.5	58.9	3.5	0	0.2	0	0	0	10.5	0.6	1.5	0	0.1	0	0	2.2	0.1	0	0	23.5
Information	13	21.1	1.5	4.2	0	22.1	23	14.4	0	1.9	12.2	0.9	4.8	0	1	10.6	84	0.4	2.5	0.4	61.8	6.1	11.1	15	2	0	0	0	17.7	0	11.9	4.1	0.7	0	1.1	0	0	2.8	0.5	3	0	68.6
Finance and insurance	14	20	1	5.5	0	17.5	42.4	9	0	5	13.8	0.5	10	0	0.2	9.2	118.3	2.1	4.1	4.7	37.5	11.7	5.9	51.3	9.9	0	4	0	57.9	0	5.2	19.3	0.7	0	6.2	0	0	3.1	2.5	13.2	0	95.3
Professional, scientific, and technical services	15	33.7	2.1	9.2	0	23.7	68.7	29.1	0	2	45.6	8.5	10.1	0	2.6	26.1	112.7	1.5	4.5	0.7	191.8	6.2	19.5	34	6.1	0	0.9	0	18.8	0	16.2	5.8	1.7	0	2.8	0	0	7.8	0.6	4.4	0	108.7
Other Services	16	0	0	0	0	0	0	0	0	0	0	0	0	0	0	0	0	0	0	0	0	0	0	0	0	0	0	0	0	0	0	0	0	0	0	0	0	0	0	0	0	0
		294.6	41	135.6	0	386	1082.6	941	0	72.1	619.7	34.3	183.5	0	20.8	537.4	1203.4	18.2	57.9	102.4	436.3	99.8	213.8	311.1	118.2	0	11.8	0	620.9	0	212.3	154.9	28.9	0	106.1	0	0	80	37.4	61.1	0	1630.4
