# Supplementary material for: The carbon footprint of the U.S. multinationals’ foreign affiliates
Source: Nat Commun. 2019 Apr 11;10:1672. doi: 10.1038/s41467-019-09473-7 (PMC6459871; doi:10.1038/s41467-019-09473-7)
Supplement: Supplementary file 17 — Supplementary Data 14 [file 41467_2019_9473_MOESM17_ESM.xlsx]

## Sheet: Hoja1
File Name: Supplementary Data 14
Description: Data on activities of multinational enterprises
U.S. Direct Investment Abroad,All Majority-owned Foreign Affiliates (data for 2009 and forward),Compensation of Employees
Bureau of Economic Analysis
By Country and Industry (NAICS) (Millions of Dollars) <br/>
https://apps.bea.gov/iTable/iTable.cfm?isuri=1&reqid=2&step=1
DATA FILTERED
Data displayed following the WIOD list of countries order
		AUS	AUT	BEL	BGR	BRA	CAN	CHN	CYP	CZE	DEU	DNK	ESP	EST	FIN	FRA	GBR	GRC	HUN	IDN	IND	IRL	ITA	JPN	KOR	LTU	LUX	LVA	MEX	MLT	NLD	POL	PRT	ROU	RUS	SVK	SVN	SWE	TUR	TWN	USA	ROW
Mining	1	1307	4	0	0	589	1758	103	0	0	471	27	13	0	0	51	856	1	2	1041	85	0	60	5	2	0	0	0	355	0	189	1	0	0	206	0	0	0	0	0	0	5309
Food	2	1231	100	490	0	981	1953	341	0	0	1029	58	481	0	0	899	1719	79	46	34	77	122	325	50	46	0	0	0	839	0	908	374	73	0	378	0	0	59	84	21	0	1566
Chemicals	3	1048	181	1776	0	2147	2952	1362	0	118	5090	114	1482	0	175	3719	3798	172	55	77	356	1277	1964	2876	262	0	0	0	1060	0	2692	269	155	0	135	0	0	283	368	177	0	4110
Primary and fabricated metals	4	802	16	255	0	353	1442	243	0	46	1712	65	434	0	8	995	1143	0	91	1	19	20	399	42	55	0	0	0	275	0	312	131	24	0	0	0	0	144	7	8	0	944
Machinery	5	585	279	462	0	934	1347	693	0	84	3224	295	117	0	175	1892	2478	3	72	15	266	66	1041	1086	267	0	0	0	560	0	652	57	33	0	72	0	0	318	20	47	0	2116
Computers and electronic products	6	208	195	65	0	484	1321	2005	0	214	2934	92	944	0	146	1697	2884	0	149	46	344	1393	610	1301	529	0	3	0	783	0	376	125	34	0	51	0	0	133	3	378	0	4464
Electrical equipment, appliances, and components	7	195	94	116	0	361	299	494	0	48	999	19	166	0	18	298	447	0	0	0	24	29	392	211	6	0	0	0	323	0	217	96	0	0	4	0	0	53	1	24	0	460
Transportation Equipment	8	1010	436	1300	0	2321	5999	416	0	445	8907	5	1679	0	0	2092	3287	0	208	7	198	19	758	357	1194	0	0	0	0	0	473	513	140	0	88	0	0	1833	134	0	0	1363
Rest of Manufacturing	9	1340	443	1267	0	1673	6723	998	0	319	5980	344	947	0	273	4206	4626	196	276	250	361	1199	1087	1456	314	0	542	0	3602	0	1711	472	147	0	315	0	0	668	332	245	0	6441
Other Industries	10	3089	369	0	0	0	9070	1569	0	0	4141	334	1504	0	136	6496	10784	132	112	84	0	0	1647	2455	388	0	0	0	0	0	2855	208	229	0	437	0	0	546	141	254	0	7446
Wholesale Trade	11	2032	666	1600	0	1025	5574	1200	0	266	6863	438	1570	0	211	5206	4860	260	127	28	498	278	2249	3544	618	0	1	0	919	0	1750	405	206	0	346	0	0	605	296	507	0	8447
Retail Trade	12	249	49	166	0	0	7410	591	0	0	770	39	152	0	3	897	5779	9	7	2	0	73	266	1659	118	0	10	0	0	0	415	34	28	0	5	0	0	85	3	48	0	769
Information	13	1587	136	540	0	874	1814	595	0	86	1257	116	350	0	72	1160	7217	28	101	10	1058	564	915	1692	141	0	0	0	483	0	1130	154	66	0	38	0	0	228	48	126	0	2829
Finance and insurance	14	2268	91	672	0	1139	3539	382	0	213	1729	65	775	0	15	1546	18293	118	206	174	819	973	678	6706	695	0	394	0	1923	0	621	569	55	0	268	0	0	321	136	474	0	8318
Professional, scientific, and technical services	15	3046	258	1165	0	930	5143	1094	0	106	4646	1044	793	0	296	2830	11506	121	172	26	3316	622	2100	4503	434	0	0	0	673	0	1836	258	193	0	185	0	0	834	42	203	0	5964
Other Services	16	0	0	0	0	0	0	0	0	0	0	0	0	0	0	0	0	0	0	0	0	0	0	0	0	0	0	0	0	0	0	0	0	0	0	0	0	0	0	0	0	0
		19997	3317	9874	0	13811	56344	12086	0	1945	49752	3055	11407	0	1528	33984	79677	1119	1624	1795	7421	6635	14491	27943	5069	0	950	0	11795	0	16137	3666	1383	0	2528	0	0	6110	1615	2512	0	60546
