# Supplementary material for: The carbon footprint of the U.S. multinationals’ foreign affiliates
Source: Nat Commun. 2019 Apr 11;10:1672. doi: 10.1038/s41467-019-09473-7 (PMC6459871; doi:10.1038/s41467-019-09473-7)
Supplement: Supplementary file 18 — Supplementary Data 15 [file 41467_2019_9473_MOESM18_ESM.xlsx]

## Sheet: Hoja1
File Name: Supplementary Data 15
Description: Data on activities of multinational enterprises
U.S. Direct Investment Abroad,All Majority-owned Foreign Affiliates (data for 2009 and forward), Capital compensation estimated as Profits plus Capital consumption allowances
Bureau of Economic Analysis
By Country and Industry (NAICS) (Millions of Dollars) <br/>
https://apps.bea.gov/iTable/iTable.cfm?isuri=1&reqid=2&step=1
DATA FILTERED
Data displayed following the WIOD list of countries order
		AUS	AUT	BEL	BGR	BRA	CAN	CHN	CYP	CZE	DEU	DNK	ESP	EST	FIN	FRA	GBR	GRC	HUN	IDN	IND	IRL	ITA	JPN	KOR	LTU	LUX	LVA	MEX	MLT	NLD	POL	PRT	ROU	RUS	SVK	SVN	SWE	TUR	TWN	USA	ROW
Mining	1	4599.21	1.62759	6.36488	0	782.976	8232.19	1908.84	0	0	443.049	0	38.3127	0	0	223.673	6373.08	0	0	8006.64	336.69	0	57.2461	2.57972	0	0	0	0	1218.56	0	172.343	0	0	0	916.018	0	0	0	0	0	0	44725
Food	2	811.115	130.207	288.966	0	431.324	2345.28	225.792	0	0	1224.59	89.2211	172.407	0	4.72249	1020.51	2195.48	0	64.1245	0	93.3148	243.302	498.378	28.3769	0	0	0	0	976.323	0	706.898	552.344	55.756	0	498	0	0	0	0	18.186	0	1765.45
Chemicals	3	722.919	130.207	113.295	0	2983.55	5251.14	3043.34	0	233.737	5614.31	277.958	1628.29	0	122.785	2296.14	2345.69	257.798	98.0016	74.7532	714.993	16529.1	1511.97	2789.97	130.98	0	0	0	1861.07	0	4477.99	421.393	303.723	0	347.091	0	0	0	273.542	346.833	0	14822.6
Primary and fabricated metals	4	427.968	27.669	0	0	0	0	5.5409	0	0	790.399	58.3368	0	0	0	274.349	130.55	0	35.087	0	1.26101	0	0	36.1161	70.1204	0	0	0	192.015	0	87.6319	33.5771	13.2054	0	0	0	0	4.39314	0	0	0	212.807
Machinery	5	263.143	480.138	140.027	0	179.947	1072.13	1444.79	0	105.326	1697.76	247.074	0	0	0	2261.2	1197.41	2.47883	0	0	336.69	46.2383	1596.16	0	108.488	0	0	0	261.436	0	432.318	13.4308	0	0	58.8545	0	0	0	10.2259	38.97	0	2512.59
Computers and electronic products	6	104.1	174.152	0	0	0	0	2583.44	0	86.5691	2160.31	305.411	334.172	0	171.584	604.616	0	0	64.1245	4.6002	190.413	6171.71	126.278	0	415.43	0	0	0	82.7142	0	2110.47	0	16.1399	0	0	0	0	0	0	409.185	0	7430.25
Electrical equipment, appliances, and components	7	105.546	117.186	64.9218	0	399.73	150.36	479.288	0	12.9854	577.735	0	0	0	6.29665	134.553	106.686	0	0	0	64.3115	78.1648	45.4602	10.3189	0	0	0	0	252.574	0	0	0	0	0	1.50909	0	0	1.64743	2.55646	0	0	317.288
Transportation Equipment	8	93.9795	9.76552	162.941	0	3043.99	0	980.739	0	204.88	0	3.43158	0	0	0	0	426.744	0	150.027	6.9003	1.26101	0	0	43.8553	0	0	0	0	1394.33	0	0	527.161	26.4107	0	0	0	0	0	26.8429	0	0	550.155
Rest of Manufacturing	9	1276.68	265.297	294.057	0	2089.31	-3185.34	749.406	0	529.514	-1042.05	319.137	-576.819	0	136.952	-272.602	5283.76	206.982	1950.35	646.328	245.897	5327.31	-766.088	1060.27	103.196	0	437.492	0	1344.11	0	411.87	488.547	92.4375	0	383.309	0	0	-6.04056	654.455	1036.6	0	10192.5
Other Industries	10	0	0	440.45	0	254.124	4796.8	378.166	0	12.9854	0	0	0	0	0	0	0	0	0	0	0	5992.27	0	117.377	0	0	508.187	0	0	0	0	213.215	0	0	0	0	0	0	0	3.897	0	5703.35
Wholesale Trade	11	1784.16	0	1813.99	0	1774.75	6264.44	1706.6	0	310.206	3668.44	0	2005.03	0	177.88	1742.2	7886.34	236.728	229.88	44.8519	668.336	2558.52	1586.05	2588.75	361.186	0	0	0	753.29	0	0	555.701	460.72	0	312.382	0	0	199.339	387.304	437.763	0	22714.3
Retail Trade	12	56.3877	96.0276	42.0082	0	182.694	3741.01	289.512	0	0	515.709	0	274.575	0	0	571.415	6913.53	0	0	0	2.52202	9.90821	87.5529	348.262	127.011	0	0	0	0	0	211.777	0	16.1399	0	0	0	0	5.49142	0	101.322	0	461.548
Information	13	691.111	0	243.138	0	1221.17	1098.28	199.472	0	0	0	75.4947	89.3964	0	0	912.167	2477.64	11.1547	0	11.5005	273.639	7333.18	767.771	1345.32	87.3198	0	0	0	735.566	0	67.1845	124.235	16.1399	0	57.3455	0	0	7.41342	35.7905	237.717	0	2816.09
Finance and insurance	14	3094.09	219.724	6427.26	0	1678.59	6816.85	369.855	0	0	1231.68	0	630.032	0	58.244	2367.79	17641.1	0	159.706	469.22	1354.33	4321.08	1028.75	8489.86	1996.45	0	6908.68	0	3301.18	0	543.318	512.051	0	0	410.473	0	0	0	131.658	1144.42	0	22048.1
Professional, scientific, and technical services	15	1143.66	63.4759	0	0	789.844	2686.86	504.222	0	115.425	1857.26	466.695	266.061	0	214.086	782.856	5518.19	61.9707	192.374	32.2014	2093.28	25.321	575.829	3225.94	236.822	0	0	0	299.839	0	1053.04	169.564	108.577	0	86.0182	0	0	55.1888	44.7381	122.106	0	3334.32
Other Services	16	0	0	0	0	0	0	0	0	0	0	0	0	0	0	0	0	0	0	0	0	0	0	0	0	0	0	0	0	0	0	0	0	0	0	0	0	0	0	0	0	0
		15174.1	1715.48	10037.4	0	15812	39270	14869	0	1611.63	18739.2	1842.76	4861.46	0	892.55	12918.9	58496.2	777.112	2943.68	9297	6376.93	48636.1	7115.36	20087	3637	0	7854.36	0	12673	0	10274.8	3611.22	1109.25	0	3071	0	0	267.432	1567.11	3897	0	139606
