# Supplementary material for: The carbon footprint of the U.S. multinationals’ foreign affiliates
Source: Nat Commun. 2019 Apr 11;10:1672. doi: 10.1038/s41467-019-09473-7 (PMC6459871; doi:10.1038/s41467-019-09473-7)
Supplement: Supplementary file 19 — Supplementary Data 16 [file 41467_2019_9473_MOESM19_ESM.txt]

%% US-MNE CARBON FOOTPRINT CODE %%
%% WIOD AGGREGATION TO BEA

% AGGREGATION MATRIX (REGIONS AND SECTORS)
tic
clear
s=35;             % WIOD initial sectors
s_ag=16;          % Sectores aggregation (BEA)
r=41;             % Initial regions
r_ag=41;          % Regions aggregation
df=5;             % Final Demand Categories

MAT_AG_SEC=xlsread('AGREGACION.xlsx','Ag_Sectores','C5:AK20');
MAT_AG_REG=xlsread('AGREGACION.xlsx','Ag_Regiones','D3:AR43');
MAT_AG=zeros(s_ag*r_ag,s*r);
MAT_AG_DF=zeros(r*df,r_ag*df);
for i=1:r_ag                
    ini_i=(i-1)*s_ag+1;     
    fin_i=i*s_ag;           
    
    ini_h=(i-1)*df+1;       
    fin_h=i*df;             
    
    for j=1:r               
        ini_j=(j-1)*s+1;   
        fin_j=j*s;        
        
        ini_z=(j-1)*df+1;   
        fin_z=j*df;        
        
        if (MAT_AG_REG(i,j)==1) 
            MAT_AG(ini_i:fin_i,ini_j:fin_j)=MAT_AG_SEC(:,:);
            
            MAT_AG_DF(ini_z:fin_z,ini_h:fin_h)=eye(df);
        end
    end
end
toc

% Loading WIOT 2009
tic
load ('WIOT_09.mat');

% Final Demand aggregation by countries
DF_pais=zeros(s*r,df);
    for i=1:r
        inicio=df*(i-1)+1+s*r;
        fin=inicio+(df-2);              
                    DF_pais=WIOT_09(1:s*r,inicio:fin);
                    DF_Total(:,i)=sum(DF_pais,2);
    end
   
% WIOD data aggregation (41 countries and 16 sectors)
Z_09=(MAT_AG*WIOT_09(1:1435,1:1435)*MAT_AG');
DF_09=(MAT_AG*DF_Total*MAT_AG_REG');      
Q_09=(WIOT_09(1443,1:1435)*MAT_AG');

VA_09=(VA_09*MAT_AG');   
CAP_09=(CAP_09*MAT_AG');
COM_09=(COM_09*MAT_AG');
EMP_09=(EMP_09*MAT_AG');

% Reshaping emissions
EMISS_09=reshape(EMISS_09,s*r,1);

% 2009 Emissions aggregation (41c and 16s)
EMI_09_16S=MAT_AG*EMISS_09;
toc

%% LOADING ALL THE INDICATORS
tic
VA_BEA=xlsread('Reparto_VA.xlsx','TO WIOD COUNTRIES','c4:aq19');
EM_BEA=xlsread('Reparto_EM.xlsx','TO WIOD COUNTRIES','c4:aq19');
COM_BEA=xlsread('Reparto_COM.xlsx','TO WIOD COUNTRIES','c4:aq19');
CAP_BEA=xlsread('Reparto_CAP.xlsx','TO WIOD COUNTRIES','c4:aq19');

% SECTIONS DIAGONALIZATION CODE

VA_BEA_DIAG=zeros(s_ag,s_ag*r);  % Change the name of the variable (?)
for i=1:r
    inicio=(i-1)*s_ag+1;
    fin=i*s_ag;
    VA_BEA_DIAG(:,inicio:fin)=diag(VA_BEA(:,i));   %% Rename VAR accordingly with your code
end

EM_BEA_DIAG=zeros(s_ag,s_ag*r);  % Change the name of the variable (?)
for i=1:r
    inicio=(i-1)*s_ag+1;
    fin=i*s_ag;
    EM_BEA_DIAG(:,inicio:fin)=diag(EM_BEA(:,i));   %% Rename VAR accordingly with your code
end

COM_BEA_DIAG=zeros(s_ag,s_ag*r);  % Change the name of the variable (?)
for i=1:r
    inicio=(i-1)*s_ag+1;
    fin=i*s_ag;
    COM_BEA_DIAG(:,inicio:fin)=diag(COM_BEA(:,i));   %% Rename VAR accordingly with your code
end

CAP_BEA_DIAG=zeros(s_ag,s_ag*r);  % Change the name of the variable (?)
for i=1:r
    inicio=(i-1)*s_ag+1;
    fin=i*s_ag;
    CAP_BEA_DIAG(:,inicio:fin)=diag(CAP_BEA(:,i));   %% Rename VAR accordingly with your code
end

VA_BEA_09= sum(VA_BEA_DIAG);
EM_BEA_09= sum(EM_BEA_DIAG);
COM_BEA_09=sum(COM_BEA_DIAG);
CAP_BEA_09=sum(CAP_BEA_DIAG);

% MNE shares (VA, EM, COM, CAP)

M_PERCENTAJES_VA=VA_BEA_09*(inv(diag(VA_09)));
M_DIAG_VA=diag(M_PERCENTAJES_VA);

M_PERCENTAJES_EM=EM_BEA_09*(inv(diag(EMP_09)));
M_DIAG_EM=diag(M_PERCENTAJES_EM);

M_PERCENTAJES_COM=COM_BEA_09*(inv(diag(COM_09)));
M_DIAG_COM=diag(M_PERCENTAJES_COM);

M_PERCENTAJES_CAP=CAP_BEA_09*(inv(diag(CAP_09)));
M_DIAG_CAP=diag(M_PERCENTAJES_CAP);
toc

% Exporting indicators shares

M_PERCENTAJES_VAreshape=reshape(M_PERCENTAJES_VA,s_ag,r_ag)';
xlswrite('Results_MNS.xlsx',M_PERCENTAJES_VAreshape,'VA_shares','b3');

M_PERCENTAJES_EMreshape=reshape(M_PERCENTAJES_EM,s_ag,r_ag)';
xlswrite('Results_MNS.xlsx',M_PERCENTAJES_EMreshape,'VA_shares','b91');

M_PERCENTAJES_COMreshape=reshape(M_PERCENTAJES_COM,s_ag,r_ag)';
xlswrite('Results_MNS.xlsx',M_PERCENTAJES_COMreshape,'VA_shares','b47');

M_PERCENTAJES_CAPreshape=reshape(M_PERCENTAJES_CAP,s_ag,r_ag)';
xlswrite('Results_MNS.xlsx',M_PERCENTAJES_CAPreshape,'VA_shares','b135');

%% MRIO MODEL (Consumer, Producer and Control Criterion)
tic

I=eye(s_ag*r);
I_16=eye(s_ag);

% -- Removing zeros from output vector
for i=1:s_ag*r
    if (Q_09(i)==0) 
        Q_09(i)=0.000000000000000000000000000001;
    end
end

% -- Matrix of technical coefficients and Inverse Matrix of Leontief
A_09=Z_09/diag(Q_09);
ImenosA_09=I-A_09;
MQ=inv(ImenosA_09);
ImasA=I+A_09;
RestMQ=MQ-ImasA;

% FD diagonalization bye origin and country
DF_09_d=zeros(s_ag*r,s_ag*r);
% - Diagonalization     
for k=1:r
     inicioj=s_ag*(k-1)+1;
     finj=inicioj+s_ag-1;
     for i=1:r
         inicioi=s_ag*(i-1)+1;
         fini=inicioi+s_ag-1;
         DF_09_d(inicioi:fini,inicioj:finj)=diag(DF_09(inicioi:fini,k));
     end
end

% Domestic and exported Final Demand
DF_09d_r=DF_09_d.*I;
DF_09d_x=DF_09_d-DF_09d_r;

% Final Demand to work under industry perspective (one column to
% diagonalize)
DF_09_v=sum(DF_09,2);
      
% Emissions coefficients (e)
e=diag(EMI_09_16S)*inv(diag(Q_09));

% Emissions coefficients exportation to Excel
e_col=sum(e,1);
e_col=reshape(e_col,s_ag,r)';
xlswrite('Results_MNS.xlsx',e_col,'Emiss_coef','c4');

Me=e*MQ;
Me_col=sum(Me,1);
Me_col=reshape(Me_col,s_ag,r)';
xlswrite('Results_MNS.xlsx',Me_col,'Emiss_coef','v4');

% MRIO Model: CONSUMER (CF) / INDUSTRY (CF_v)
CF=e*MQ*DF_09_d;
CF_v=e*MQ*diag(DF_09_v);

SUM_CF_CR=sum(CF,1);
SUM_CF_CR=reshape(SUM_CF_CR,s_ag,r)';
SUM_CF_CRcountry=sum(SUM_CF_CR,2);

SUM_CF_PR=sum(CF,2)';
SUM_CF_PR=reshape(SUM_CF_PR,s_ag,r)';
SUM_CF_PRcountry=sum(SUM_CF_PR,2);

SUM_CF_v_CR=sum(CF_v,1);
SUM_CF_v_CR=reshape(SUM_CF_v_CR,s_ag,r)';
SUM_CF_v_CRcountry=sum(SUM_CF_v_CR,2);

% US-MNS CARBON FOOTPRINT RESULTS
% VA
CF_Mr_VA=e*MQ*M_DIAG_VA*DF_09d_r;
CF_Mx_VA=e*MQ*M_DIAG_VA*DF_09d_x;
CF_M_VA=CF_Mr_VA+CF_Mx_VA;
CF_M_v_VA=e*MQ*M_DIAG_VA*diag(DF_09_v);

SUM_CF_M_VA=sum(CF_M_VA,1);
SUM_CF_M_VA=reshape(SUM_CF_M_VA,s_ag,r)';
SUM_CF_M_VAcountry=sum(SUM_CF_M_VA,2);

SUM_CF_M_v_VA=sum(CF_M_v_VA,1);
SUM_CF_M_v_VA=reshape(SUM_CF_M_v_VA,s_ag,r)';
SUM_CF_M_v_VAcountry=sum(SUM_CF_M_v_VA,2);

    % Country-Country US-MNS footprint
    sect=16;
    CF_M_country=zeros(s_ag*r,sect);
    for i=1:r
        inicio=sect*(i-1)+1;
        fin=inicio+(sect-1);              
                    CF_M_country=CF_M_VA(1:s_ag*r,inicio:fin);
                    CF_M_col(:,i)=sum(CF_M_country,2);
    end
   
% EMPLOYMENT
CF_Mr_EM=e*MQ*M_DIAG_EM*DF_09d_r;
CF_Mx_EM=e*MQ*M_DIAG_EM*DF_09d_x;
CF_M_EM=CF_Mr_EM+CF_Mx_EM;
CF_M_v_EM=e*MQ*M_DIAG_EM*diag(DF_09_v);

SUM_CF_M_EM=sum(CF_M_EM,1);
SUM_CF_M_EM=reshape(SUM_CF_M_EM,s_ag,r)';
SUM_CF_M_EMcountry=sum(SUM_CF_M_EM,2);

SUM_CF_M_v_EM=sum(CF_M_v_EM,1);
SUM_CF_M_v_EM=reshape(SUM_CF_M_v_EM,s_ag,r)';
SUM_CF_M_v_EMcountry=sum(SUM_CF_M_v_EM,2);

% COMPENSATION OF EMPLOYEES
CF_Mr_COM=e*MQ*M_DIAG_COM*DF_09d_r;
CF_Mx_COM=e*MQ*M_DIAG_COM*DF_09d_x;
CF_M_COM=CF_Mr_COM+CF_Mx_COM;
CF_M_v_COM=e*MQ*M_DIAG_COM*diag(DF_09_v);

SUM_CF_M_COM=sum(CF_M_COM,1);
SUM_CF_M_COM=reshape(SUM_CF_M_COM,s_ag,r)';
SUM_CF_M_COMcountry=sum(SUM_CF_M_COM,2);

SUM_CF_M_v_COM=sum(CF_M_v_COM,1);
SUM_CF_M_v_COM=reshape(SUM_CF_M_v_COM,s_ag,r)';
SUM_CF_M_v_COMcountry=sum(SUM_CF_M_v_COM,2);

% CAPITAL COMPENSATIONS
CF_Mr_CAP=e*MQ*M_DIAG_CAP*DF_09d_r;
CF_Mx_CAP=e*MQ*M_DIAG_CAP*DF_09d_x;
CF_M_CAP=CF_Mr_CAP+CF_Mx_CAP;
CF_M_v_CAP=e*MQ*M_DIAG_CAP*diag(DF_09_v);

SUM_CF_M_CAP=sum(CF_M_CAP,1);
SUM_CF_M_CAP=reshape(SUM_CF_M_CAP,s_ag,r)';
SUM_CF_M_CAPcountry=sum(SUM_CF_M_CAP,2);

SUM_CF_M_v_CAP=sum(CF_M_v_CAP,1);
SUM_CF_M_v_CAP=reshape(SUM_CF_M_v_CAP,s_ag,r)';
SUM_CF_M_v_CAPcountry=sum(SUM_CF_M_v_CAP,2);

% Writing results
disp ('Writing results');

xlswrite('Results_MNS.xlsx',SUM_CF_CRcountry,'Summary','b2');
xlswrite('Results_MNS.xlsx',SUM_CF_PRcountry,'Summary','c2');
xlswrite('Results_MNS.xlsx',SUM_CF_v_CRcountry,'Summary','d2');

xlswrite('Results_MNS.xlsx',SUM_CF_M_v_VAcountry,'Summary','g2');
xlswrite('Results_MNS.xlsx',SUM_CF_M_v_EMcountry,'Summary','h2');
xlswrite('Results_MNS.xlsx',SUM_CF_M_v_COMcountry,'Summary','i2');
xlswrite('Results_MNS.xlsx',SUM_CF_M_v_CAPcountry,'Summary','j2');
xlswrite('Results_MNS.xlsx',SUM_CF_M_v_VA,'Sect_v_VA','c4');
xlswrite('Results_MNS.xlsx',CF_M_col,'Summary','s51');

xlswrite('Results_MNS.xlsx',SUM_CF_M_VAcountry,'Summary','m2');
xlswrite('Results_MNS.xlsx',SUM_CF_M_EMcountry,'Summary','n2');
xlswrite('Results_MNS.xlsx',SUM_CF_M_COMcountry,'Summary','o2');
xlswrite('Results_MNS.xlsx',SUM_CF_M_CAPcountry,'Summary','p2');
toc

%% SUPPLEMENTARY SCENARIO: COUNTERFACTUAL ANALYSIS REVIEWER #3

VA_BEA_count=xlsread('Reparto_VA.xlsx','TO WIOD COUNTRIES','c27:aq42');

VA_BEA_count_DIAG=zeros(s_ag,s_ag*r);  % Change the name of the variable (?)
for i=1:r
    inicio=(i-1)*s_ag+1;
    fin=i*s_ag;
    VA_BEA_count_DIAG(:,inicio:fin)=diag(VA_BEA_count(:,i));   %% Rename VAR accordingly with your code
end

VA_BEA_count_09= sum(VA_BEA_count_DIAG);

M_PERCENTAJES_VA_count=VA_BEA_count_09*(inv(diag(VA_09)));
M_DIAG_VA_count=diag(M_PERCENTAJES_VA_count);

CF_Mr_VA_count=e*MQ*M_DIAG_VA_count*DF_09d_r;
CF_Mx_VA_count=e*MQ*M_DIAG_VA_count*DF_09d_x;
CF_M_VA_count=CF_Mr_VA_count+CF_Mx_VA_count;
CF_M_v_VA_count=e*MQ*M_DIAG_VA_count*diag(DF_09_v);

SUM_CF_M_v_VA_count=sum(CF_M_v_VA_count,1);
SUM_CF_M_v_VA_count=reshape(SUM_CF_M_v_VA_count,s_ag,r)';
SUM_CF_M_v_VAcountry_count=sum(SUM_CF_M_v_VA_count,2);

% Writing couterfactual results
xlswrite('Results_MNS.xlsx',SUM_CF_M_v_VAcountry_count,'Summary_count','g2');

%% SCENARIO 1: CHANGES IN TECHNOLOGIES OF EMERGING COUNTRIES
disp ('Running Model Scenario');
tic

% Isolation of An40 US matrix related to Emeerging countries using independent variables
A41_40=A_09(641:656,625:640); % USA_USA
A40_40=A_09(625:640,625:640); % USA_USA
A39_40=A_09(609:624,625:640); % USA_TWN
A38_40=A_09(593:608,625:640); % USA_TUR
A34_40=A_09(529:544,625:640); % USA_RUS
A28_40=A_09(433:448,625:640); % USA_MEX
A24_40=A_09(369:384,625:640); % USA_KOR
A20_40=A_09(305:320,625:640); % USA_IND
A19_40=A_09(289:304,625:640); % USA_IDN
A7_40=A_09(97:112,625:640); % USA_CHN
A5_40=A_09(65:80,625:640); % USA_BRA

A_USACOL=A_09(:,625:640); % US column

% New A matrix using US technology in Emerging countries (A_scn)
A_scn=A_09;
% BRAZIL
A_scn(:,65:80)=A_USACOL;
A_scn(65:80,65:80)=A40_40;
A_scn(625:640,65:80)=A5_40;
% CHINA
A_scn(:,97:112)=A_USACOL;
A_scn(97:112,97:112)=A40_40;
A_scn(625:640,97:112)=A7_40;
% IDN
A_scn(:,289:304)=A_USACOL;
A_scn(289:304,289:304)=A40_40;
A_scn(625:640,289:304)=A19_40;
% IND
A_scn(:,305:320)=A_USACOL;
A_scn(305:320,305:320)=A40_40;
A_scn(625:640,305:320)=A20_40;
% KOREA
A_scn(:,369:384)=A_USACOL;
A_scn(369:384,369:384)=A40_40;
A_scn(625:640,369:384)=A24_40;
% MEXICO
A_scn(:,433:448)=A_USACOL;
A_scn(433:448,433:448)=A40_40;
A_scn(625:640,433:448)=A28_40;
% RUSSIA
A_scn(:,529:544)=A_USACOL;
A_scn(529:544,529:544)=A40_40;
A_scn(625:640,529:544)=A34_40;
% TURKEY
A_scn(:,593:608)=A_USACOL;
A_scn(593:608,593:608)=A40_40;
A_scn(625:640,593:608)=A38_40;
% TAIWAN
A_scn(:,609:624)=A_USACOL;
A_scn(609:624,609:624)=A40_40;
A_scn(625:640,609:624)=A39_40;
% ROW
A_scn(:,641:656)=A_USACOL;
A_scn(641:656,641:656)=A40_40;
A_scn(625:640,641:656)=A41_40;

% New modified I +A matrix because of the changes in technologies
ImasAscn=I+A_scn;

% Scenario Results 1:
% VA (SCENARIO 1)
CF_Mr_VA_scn=(e*ImasAscn*M_DIAG_VA*DF_09d_r)+(e*RestMQ*M_DIAG_VA*DF_09d_r);
CF_Mx_VA_scn=(e*ImasAscn*M_DIAG_VA*DF_09d_x)+(e*RestMQ*M_DIAG_VA*DF_09d_x);
CF_M_VA_scn=CF_Mr_VA_scn+CF_Mx_VA_scn;
CF_M_v_VA_scn=(e*ImasAscn*M_DIAG_VA*diag(DF_09_v))+(e*RestMQ*M_DIAG_VA*diag(DF_09_v));

SUM_CF_M_VA_scn=sum(CF_M_VA_scn,1);
SUM_CF_M_VA_scn=reshape(SUM_CF_M_VA_scn,s_ag,r)';
SUM_CF_M_VA_scncountry=sum(SUM_CF_M_VA_scn,2);

SUM_CF_M_v_VA_scn=sum(CF_M_v_VA_scn,1);
SUM_CF_M_v_VA_scn=reshape(SUM_CF_M_v_VA_scn,s_ag,r)';
SUM_CF_M_v_VA_scncountry=sum(SUM_CF_M_v_VA_scn,2);

% EMPLOYMENT (SCENARIO 1)
CF_Mr_EM_scn=(e*ImasAscn*M_DIAG_EM*DF_09d_r)+(e*RestMQ*M_DIAG_EM*DF_09d_r);
CF_Mx_EM_scn=(e*ImasAscn*M_DIAG_EM*DF_09d_x)+(e*RestMQ*M_DIAG_EM*DF_09d_x);
CF_M_EM_scn=CF_Mr_EM_scn+CF_Mx_EM_scn;
CF_M_v_EM_scn=(e*ImasAscn*M_DIAG_EM*diag(DF_09_v))+(e*RestMQ*M_DIAG_EM*diag(DF_09_v));

SUM_CF_M_EM_scn=sum(CF_M_EM_scn,1);
SUM_CF_M_EM_scn=reshape(SUM_CF_M_EM_scn,s_ag,r)';
SUM_CF_M_EM_scncountry=sum(SUM_CF_M_EM_scn,2);

SUM_CF_M_v_EM_scn=sum(CF_M_v_EM_scn,1);
SUM_CF_M_v_EM_scn=reshape(SUM_CF_M_v_EM_scn,s_ag,r)';
SUM_CF_M_v_EM_scncountry=sum(SUM_CF_M_v_EM_scn,2);

% COMPENSATION OF EMPLOYEES (SCENARIO 1)
CF_Mr_COM_scn=(e*ImasAscn*M_DIAG_COM*DF_09d_r)+(e*RestMQ*M_DIAG_COM*DF_09d_r);
CF_Mx_COM_scn=(e*ImasAscn*M_DIAG_COM*DF_09d_x)+(e*RestMQ*M_DIAG_COM*DF_09d_x);
CF_M_COM_scn=CF_Mr_COM_scn+CF_Mx_COM_scn;
CF_M_v_COM_scn=(e*ImasAscn*M_DIAG_COM*diag(DF_09_v))+(e*RestMQ*M_DIAG_COM*diag(DF_09_v));

SUM_CF_M_COM_scn=sum(CF_M_COM_scn,1);
SUM_CF_M_COM_scn=reshape(SUM_CF_M_COM_scn,s_ag,r)';
SUM_CF_M_COM_scncountry=sum(SUM_CF_M_COM_scn,2);

SUM_CF_M_v_COM_scn=sum(CF_M_v_COM_scn,1);
SUM_CF_M_v_COM_scn=reshape(SUM_CF_M_v_COM_scn,s_ag,r)';
SUM_CF_M_v_COM_scncountry=sum(SUM_CF_M_v_COM_scn,2);

% CAPITAL COMPENSATION (SCENARIO 1)
CF_Mr_CAP_scn=(e*ImasAscn*M_DIAG_CAP*DF_09d_r)+(e*RestMQ*M_DIAG_CAP*DF_09d_r);
CF_Mx_CAP_scn=(e*ImasAscn*M_DIAG_CAP*DF_09d_x)+(e*RestMQ*M_DIAG_CAP*DF_09d_x);
CF_M_CAP_scn=CF_Mr_CAP_scn+CF_Mx_CAP_scn;
CF_M_v_CAP_scn=(e*ImasAscn*M_DIAG_CAP*diag(DF_09_v))+(e*RestMQ*M_DIAG_CAP*diag(DF_09_v));

SUM_CF_M_CAP_scn=sum(CF_M_CAP_scn,1);
SUM_CF_M_CAP_scn=reshape(SUM_CF_M_CAP_scn,s_ag,r)';
SUM_CF_M_CAP_scncountry=sum(SUM_CF_M_CAP_scn,2);

SUM_CF_M_v_CAP_scn=sum(CF_M_v_CAP_scn,1);
SUM_CF_M_v_CAP_scn=reshape(SUM_CF_M_v_CAP_scn,s_ag,r)';
SUM_CF_M_v_CAP_scncountry=sum(SUM_CF_M_v_CAP_scn,2);

% Writting results
disp ('Writing results scenario 1');

xlswrite('Results_MNS.xlsx',SUM_CF_M_v_VA_scncountry,'Summary_scn','g2');
xlswrite('Results_MNS.xlsx',SUM_CF_M_v_EM_scncountry,'Summary_scn','h2');
xlswrite('Results_MNS.xlsx',SUM_CF_M_v_COM_scncountry,'Summary_scn','i2');
xlswrite('Results_MNS.xlsx',SUM_CF_M_v_CAP_scncountry,'Summary_scn','j2');

xlswrite('Results_MNS.xlsx',SUM_CF_M_VA_scncountry,'Summary_scn','m2');
xlswrite('Results_MNS.xlsx',SUM_CF_M_EM_scncountry,'Summary_scn','n2');
xlswrite('Results_MNS.xlsx',SUM_CF_M_COM_scncountry,'Summary_scn','o2');
xlswrite('Results_MNS.xlsx',SUM_CF_M_CAP_scncountry,'Summary_scn','p2');
toc

%% SCENARIO 2:  CHANGES IN TECHNOLOGIES OF EMERGING COUNTRIES + CHANGES IN EMISSIONS COEFFICIENTS
disp ('Running Model Scenario 2');
tic

% Isolating US emissions coefficients
e40_40=e(625:640,625:640); % USA_USA
% New e vector with US "e" in Emerging countries
e_scn2=e;
% BRAZIL
e_scn2(65:80,65:80)=e40_40;
% CHINA
e_scn2(97:112,97:112)=e40_40;
% IDN
e_scn2(289:304,289:304)=e40_40;
% IND
e_scn2(305:320,305:320)=e40_40;
% KOREA
e_scn2(369:384,369:384)=e40_40;
% MEXICO
e_scn2(433:448,433:448)=e40_40;
% RUSSIA
e_scn2(529:544,529:544)=e40_40;
% TURKEY
e_scn2(593:608,593:608)=e40_40;
% TAIWAN
e_scn2(609:624,609:624)=e40_40;
% ROW
e_scn2(641:656,641:656)=e40_40;

% Scenario Results 2:
% VA (Scenario 2):
CF_Mr_VA_scn2=(e_scn2*ImasAscn*M_DIAG_VA*DF_09d_r)+(e_scn2*RestMQ*M_DIAG_VA*DF_09d_r);
CF_Mx_VA_scn2=(e_scn2*ImasAscn*M_DIAG_VA*DF_09d_x)+(e_scn2*RestMQ*M_DIAG_VA*DF_09d_x);
CF_M_VA_scn2=CF_Mr_VA_scn2+CF_Mx_VA_scn2;
CF_M_v_VA_scn2=(e_scn2*ImasAscn*M_DIAG_VA*diag(DF_09_v))+(e_scn2*RestMQ*M_DIAG_VA*diag(DF_09_v));

SUM_CF_M_VA_scn2=sum(CF_M_VA_scn2,1);
SUM_CF_M_VA_scn2=reshape(SUM_CF_M_VA_scn2,s_ag,r)';
SUM_CF_M_VA_scn2country=sum(SUM_CF_M_VA_scn2,2);

SUM_CF_M_v_VA_scn2=sum(CF_M_v_VA_scn2,1);
SUM_CF_M_v_VA_scn2=reshape(SUM_CF_M_v_VA_scn2,s_ag,r)';
SUM_CF_M_v_VA_scn2country=sum(SUM_CF_M_v_VA_scn2,2);

% EMPLOYMENT (Scenario 2):
CF_Mr_EM_scn2=(e_scn2*ImasAscn*M_DIAG_EM*DF_09d_r)+(e_scn2*RestMQ*M_DIAG_EM*DF_09d_r);
CF_Mx_EM_scn2=(e_scn2*ImasAscn*M_DIAG_EM*DF_09d_x)+(e_scn2*RestMQ*M_DIAG_EM*DF_09d_x);
CF_M_EM_scn2=CF_Mr_EM_scn2+CF_Mx_EM_scn2;
CF_M_v_EM_scn2=(e_scn2*ImasAscn*M_DIAG_EM*diag(DF_09_v))+(e_scn2*RestMQ*M_DIAG_EM*diag(DF_09_v));

SUM_CF_M_EM_scn2=sum(CF_M_EM_scn2,1);
SUM_CF_M_EM_scn2=reshape(SUM_CF_M_EM_scn2,s_ag,r)';
SUM_CF_M_EM_scn2country=sum(SUM_CF_M_EM_scn2,2);

SUM_CF_M_v_EM_scn2=sum(CF_M_v_EM_scn2,1);
SUM_CF_M_v_EM_scn2=reshape(SUM_CF_M_v_EM_scn2,s_ag,r)';
SUM_CF_M_v_EM_scn2country=sum(SUM_CF_M_v_EM_scn2,2);

% COMPENSATION OF EMPLOYEES (Scenario 2):
CF_Mr_COM_scn2=(e_scn2*ImasAscn*M_DIAG_COM*DF_09d_r)+(e_scn2*RestMQ*M_DIAG_COM*DF_09d_r);
CF_Mx_COM_scn2=(e_scn2*ImasAscn*M_DIAG_COM*DF_09d_x)+(e_scn2*RestMQ*M_DIAG_COM*DF_09d_x);
CF_M_COM_scn2=CF_Mr_COM_scn2+CF_Mx_COM_scn2;
CF_M_v_COM_scn2=(e_scn2*ImasAscn*M_DIAG_COM*diag(DF_09_v))+(e_scn2*RestMQ*M_DIAG_COM*diag(DF_09_v));

SUM_CF_M_COM_scn2=sum(CF_M_COM_scn2,1);
SUM_CF_M_COM_scn2=reshape(SUM_CF_M_COM_scn2,s_ag,r)';
SUM_CF_M_COM_scn2country=sum(SUM_CF_M_COM_scn2,2);

SUM_CF_M_v_COM_scn2=sum(CF_M_v_COM_scn2,1);
SUM_CF_M_v_COM_scn2=reshape(SUM_CF_M_v_COM_scn2,s_ag,r)';
SUM_CF_M_v_COM_scn2country=sum(SUM_CF_M_v_COM_scn2,2);

% CAPITAL COMPENSATION (Scenario 2):
CF_Mr_CAP_scn2=(e_scn2*ImasAscn*M_DIAG_CAP*DF_09d_r)+(e_scn2*RestMQ*M_DIAG_CAP*DF_09d_r);
CF_Mx_CAP_scn2=(e_scn2*ImasAscn*M_DIAG_CAP*DF_09d_x)+(e_scn2*RestMQ*M_DIAG_CAP*DF_09d_x);
CF_M_CAP_scn2=CF_Mr_CAP_scn2+CF_Mx_CAP_scn2;
CF_M_v_CAP_scn2=(e_scn2*ImasAscn*M_DIAG_CAP*diag(DF_09_v))+(e_scn2*RestMQ*M_DIAG_CAP*diag(DF_09_v));

SUM_CF_M_CAP_scn2=sum(CF_M_CAP_scn2,1);
SUM_CF_M_CAP_scn2=reshape(SUM_CF_M_CAP_scn2,s_ag,r)';
SUM_CF_M_CAP_scn2country=sum(SUM_CF_M_CAP_scn2,2);

SUM_CF_M_v_CAP_scn2=sum(CF_M_v_CAP_scn2,1);
SUM_CF_M_v_CAP_scn2=reshape(SUM_CF_M_v_CAP_scn2,s_ag,r)';
SUM_CF_M_v_CAP_scn2country=sum(SUM_CF_M_v_CAP_scn2,2);

% Writting results
disp ('Writing results scenario 2');

xlswrite('Results_MNS.xlsx',SUM_CF_M_v_VA_scn2country,'Summary_scn2','g2');
xlswrite('Results_MNS.xlsx',SUM_CF_M_v_EM_scn2country,'Summary_scn2','h2');
xlswrite('Results_MNS.xlsx',SUM_CF_M_v_COM_scn2country,'Summary_scn2','i2');
xlswrite('Results_MNS.xlsx',SUM_CF_M_v_CAP_scn2country,'Summary_scn2','j2');

xlswrite('Results_MNS.xlsx',SUM_CF_M_VA_scn2country,'Summary_scn2','m2');
xlswrite('Results_MNS.xlsx',SUM_CF_M_EM_scn2country,'Summary_scn2','n2');
xlswrite('Results_MNS.xlsx',SUM_CF_M_COM_scn2country,'Summary_scn2','o2');
xlswrite('Results_MNS.xlsx',SUM_CF_M_CAP_scn2country,'Summary_scn2','p2');
toc
